# Supplementary material for: A new paradigm in modelling the evolution of a stand via the distribution of tree sizes
Source: Sci Rep. 2017 Nov 20;7:15875. doi: 10.1038/s41598-017-16100-2 (PMC5696519; doi:10.1038/s41598-017-16100-2)
Supplement: Supplementary file 2 — Supplementary Information 2 [file 41598_2017_16100_MOESM2_ESM.xls]

## Sheet: Estimation
A new paradigm in modelling the evolution of a stand via the distribution of tree sizes
Petras Rupšys1,2,* & Edmundas Petrauskas1
1Institute of Forest Management and Wood Sciences, Aleksandras Stulginskis University,
Studentu 11, Kaunas, LT-53361, Lithuania
2Centre of Mathematics, Physics and Information Technologies, Aleksandras Stulginskis University,
Studentu 11, Kaunas, LT-53361, Lithuania
Correspondence and requests for materials should be addressed to P.R.
(email: petras.rupsys@asu.lt)
Supplementary Dataset
Stand	Age	Diameter	Height
7733182	56	25.1	24.7
7733182	56	21.4	25.3
7733182	56	26.7	24.3
7733182	56	26.3	27
7420121	45	25.1	20.2
7420121	45	34	23.8
7932132	55	29	23.5
7932132	55	33.9	24.9
7932132	55	33.9	24.7
7932132	55	25.8	24.1
5335102	41	21.4	19.1
5335102	41	19.2	18.7
5335102	41	18.2	18.1
2247072	61	28.6	22.1
2247072	61	19.9	20.3
2247072	61	19.6	17.2
2247072	61	17.8	19.2
2247072	61	18.6	19.8
2247072	61	24.6	20.7
2247072	61	25.8	20.6
2247072	61	21.1	20.8
8034044	50	24.4	20.4
8034044	50	24	21.6
8034044	50	15.7	17.8
8034044	50	25.7	23.1
8034044	50	20.1	20.6
8034044	50	25.9	20.4
6421172	68	37.9	25.8
6421172	68	31.4	25.4
6421172	68	31.7	26
6421172	68	26.3	24.5
5918011	86	33.4	26.8
5918011	86	18.2	17.7
5918011	86	34.7	26.2
8543061	59	52.1	24.8
8543061	59	32	20.5
8543061	59	15.5	12.1
8543061	59	19.3	20.5
8543061	59	18.1	19.1
6137204	58	28.4	24.3
6137204	58	33	24.1
6137204	58	25.8	25.2
2862023	78	27.5	19
2862023	78	24.9	17.9
2862023	78	28.3	16.5
2862023	78	32.9	20.1
4043074	52	27.4	21.7
4043074	52	22.4	19.6
4043074	52	22.8	20.9
4043074	52	22.3	24
5515063	46	24.4	20.7
5515063	46	29	21.4
5515063	46	20.4	20
5515063	46	21.9	20.5
5515063	46	19.2	19.5
5515063	46	23.2	21.9
7348154	82	34.7	23.7
7348154	82	16	18
7348154	82	39.4	27
2950031	89	50	28.9
2950031	89	47.3	32.1
7438043	80	21.2	17
7438043	80	18.7	16.8
7438043	80	25.7	14
7438043	80	21.4	17.6
7438043	80	15.4	13.4
7522034	38	22.8	14.5
7522034	38	29.9	12.4
7522034	38	16.9	12
7522034	38	22.8	11.8
7825171	30	15.4	15.1
7529184	38	16.8	17
7529184	38	27.8	18.6
7529184	38	21.2	18.3
7529184	38	15.9	17.8
7529184	38	22.8	18
7529184	38	17.3	18.2
7529184	38	20.3	19
5238022	32	20.4	15.1
5238022	32	23.6	16.4
5238022	107	43.6	25.1
7526014	68	16.7	20.5
7526014	68	16.7	20.4
7526014	68	16.6	15.1
7526014	68	31.9	26.1
7526014	68	25.1	23.5
7526014	68	20.3	22.6
8651093	90	54.6	32.1
7128154	47	21	22.9
7128154	47	26	23
7128154	47	16.7	20.2
7128154	47	15.6	21.2
7128154	47	15.6	20.5
7128154	47	18.6	20.3
7128154	47	17.1	19.2
7025172	28	18	15.5
7025172	28	17.9	16.7
7025172	28	16.5	15.3
7025172	28	22.4	15.5
7025172	28	15.5	15.2
7025172	28	17.4	15.8
7025172	28	16.7	14.9
6738031	34	19.3	19.1
6738031	34	22.5	19.4
6738031	34	15.8	19.1
6738031	34	17.6	19.8
6738031	34	16.4	18.4
6738031	34	16.2	16
6738031	34	25.1	20
6738031	34	18.3	19.5
8339064	88	28.4	25.2
8339064	88	49.3	27.1
8339064	88	21.6	22.4
6542031	45	31.1	22.2
6542031	45	25	20
7526054	55	23	18.3
7526054	55	17.5	17.7
5436123	35	23.8	15.1
5436123	35	15.1	14.1
5436123	35	19.5	16
6524154	67	27.9	24.9
6524154	67	32.4	24.4
6524154	67	32.3	25
6524154	67	24.2	23.4
7526051	51	24.4	16.5
7526051	51	18.2	14.2
7526051	51	25.5	18
7526051	51	25.8	17.2
7526051	51	16.8	13.1
7526051	51	17.5	15.7
7954212	65	23	24.1
7954212	65	24	21.7
7954212	65	25.9	25.8
7954212	65	22.1	22.2
6618241	45	23.1	21.7
6618241	45	18.4	20.6
6618241	45	23.4	22.6
6618241	45	24.2	19.5
8654221	101	29.5	28.5
8654221	101	31.5	31.5
8654221	101	30.6	29.7
9052121	73	26.5	17.8
9052121	73	25.3	21.2
6818221	82	37.2	28.4
6818221	82	22.7	21.5
6818221	82	25.4	24
6818221	82	30.4	25.2
6818221	82	26.7	25.8
6818221	82	23.2	24.8
6722212	71	55.6	25.5
6722212	71	32	24.8
6722212	71	38.3	23.1
8346212	107	23	19.7
8346212	107	24.8	21.2
8346212	107	24.7	19.5
8654221	106	30.4	29.1
8654221	106	33.2	32
8654221	106	31.2	30.2
6943064	50	35.3	20.1
6943064	50	36.8	18
6943064	50	33.4	19.3
5819092	54	27.4	24.7
5819092	54	24.2	23.6
5819092	54	18.1	23.1
5819092	54	17.7	22
5819092	54	18.3	22.4
5819092	54	30.2	24.2
6318013	75	31.6	17.1
6318013	75	31.1	16.4
6318013	75	21.7	14
4267094	108	27.4	21.4
4267094	108	28.2	23.5
4267094	108	32.9	26.1
4267094	108	30.6	22.6
4267094	108	25	23.4
2849193	66	37.5	25.5
2849193	66	16.6	17.3
2849193	66	32.5	19.8
8549182	92	23.5	23.4
8549182	92	25.4	25
8549182	92	20.6	18.7
7128113	49	27	26.2
7128113	49	21	24.8
7128113	49	29.3	25.5
7128113	49	23.1	22.5
7128113	49	15.9	20.6
7128113	49	25.5	24.4
6521163	70	25.9	20.5
6521163	70	20.1	19.7
6521163	70	26.9	22.6
6521163	70	34.2	23.2
6521163	70	33.5	20.8
6330031	46	29.2	25
6330031	46	22.7	22.5
6330031	46	25	23
6330031	46	28.7	26.2
6330031	46	23.6	24.3
6330031	46	21.3	23.7
6330031	46	22.8	24.3
6642243	67	39.6	28.3
6642243	67	26.9	25
8650244	92	44	31.6
6727083	69	26.3	27
6727083	69	27.8	29
6727083	69	37.5	32.8
8056124	60	40.7	27.2
8056124	60	25.5	26.1
8056124	60	22.9	21.7
4339061	98	28.3	29.8
4339061	98	29.6	27.3
4339061	98	43.2	33.1
4339061	98	32.2	32.8
8341203	22	19.9	8.7
5830044	108	36.7	34.2
5830044	108	35.8	34
5830044	108	38	32.5
3942014	75	34.7	27
3942014	75	30.9	24.8
3942014	75	23	23.6
3942014	75	19.8	22.8
3942014	75	25.4	26.2
3942014	75	22.3	24.5
6742052	49	26.2	24.7
6742052	49	24.8	22
6742052	49	20.2	23.1
6742052	49	28	25.4
6742052	49	21.4	23.7
6952133	49	24.6	20
6952133	49	28.8	25
8034044	55	25.9	21.1
8034044	55	26.3	22.8
8034044	55	17	19.4
8034044	55	26.2	24
8034044	55	21.5	21.5
8034044	55	28.5	21.4
3158014	61	27.1	25
3158014	61	29.8	22.2
3158014	61	26.5	25
3158014	61	37.4	26
8855094	58	34.5	17.1
8855094	58	27.7	20.5
6542033	51	25.8	24.7
6542033	51	29.7	23.5
6542033	51	26.4	26.4
4043073	74	25.1	21
4043073	74	31.2	25
4043073	74	23	23.6
4043073	74	25.4	25.1
4043073	74	31.2	25.7
4043073	74	25	21.5
6616141	87	31.3	27.1
6616141	87	17.7	21.8
6616141	87	21.1	24.9
6616141	87	20.7	24.2
6018223	46	20.2	21
6018223	46	17.3	20.9
6018223	46	16.9	19.5
6018223	46	16.3	21
6018223	46	17.2	21.3
6018223	46	15.1	20.3
6018223	46	21.2	21.7
7761202	96	23.8	20.5
7761202	96	16.2	15.4
7761202	96	23.2	16.8
7761202	96	19	17.3
7761202	96	15.9	16.8
7761202	96	24.7	19.5
6017194	47	21.9	16.3
6017194	47	22.5	16.7
6017194	52	23.9	17.5
6017194	52	25.3	16.9
7432141	61	17.7	19
7432141	61	15.7	19.5
7432141	61	17.3	17.6
7432141	61	25.5	22.7
7432141	61	15.5	18.4
7432141	61	40.1	23.3
6616143	49	24.3	23.1
3358252	94	15.3	10.2
3358252	94	25.2	15.5
3358252	94	27.1	15.2
3358252	94	20.3	14.7
5236144	62	33	24.6
5236144	62	26.7	17.5
5236144	83	32.6	22.5
5236144	83	33.2	26.5
7734254	124	51.2	32.2
7734254	124	48.3	32.5
5536154	61	25.6	22.2
5536154	83	29.6	22.8
5536154	83	21.4	19.7
6720151	71	25.8	18
6720151	71	24.6	21.4
6720151	71	29.7	22.8
8121163	46	23.2	18.5
8121163	46	27.7	16.2
7070222	71	36.4	32.3
7070222	71	26.8	24.5
7070222	71	36	32
7070222	71	27.8	23.5
7324151	71	33.9	27.4
7324151	71	40.9	25.7
7324151	71	41.5	27.6
8132151	38	17.2	20.1
8132151	38	20.6	20.1
8132151	38	16.1	16.9
8132151	38	16.6	19.1
8132151	38	16.7	20.2
4141184	78	26.6	21.9
4141184	78	27.5	26
4141184	78	31	25.6
4141184	78	29.6	23.7
4141184	78	30.9	23.4
3563102	82	57.7	26.5
8243092	99	21.3	16.3
8243092	99	36.5	19.3
2354251	55	22.6	18.7
2354251	55	15.6	16.7
2354251	55	28.9	15.7
2354251	55	19.4	14.5
5821193	24	25.7	13.5
5821193	24	19.3	11.5
5821193	24	19.8	15.1
5821193	24	16.3	14.1
6518252	103	53.3	23
6518252	103	16	15
6518252	103	29.5	21.3
5068121	43	21.7	23.3
5068121	43	30.8	24.1
8440123	52	31.2	12.5
7623094	45	25.8	23.6
7623094	45	21.4	22.4
7623094	45	21.2	23.3
8544134	78	29	25
8544134	78	29	24
8544134	78	18.7	20.8
8544134	78	29.9	23.1
7735102	65	28	26
7735102	65	20.8	22.5
7735102	65	34.6	29
7735102	65	24.1	22.8
2662044	55	37.3	23.8
2662044	55	32.2	22.3
2662044	55	24.2	22
2662044	55	23.2	20.6
2662044	55	32.6	23.7
3942012	60	23.3	19.7
3942012	60	20.9	18.1
3942012	60	27.9	21.8
7352132	50	29	22.1
7352132	50	41.3	22.7
7352132	50	21	19.2
7352132	50	17.8	20.3
7352132	50	16.7	20.9
7352132	50	17.2	21.7
6721182	55	16.9	17.3
6721182	55	21.9	22.6
6721182	55	15.3	18
6721182	55	15.5	15.1
6721182	55	26.4	21.7
4141183	54	22.2	22.5
4141183	54	18.2	20.5
4141183	54	26.1	22
4141183	54	29.2	25.8
4141183	54	29.7	23.5
2247073	46	29.5	17.8
2247073	46	24.3	18.4
2247073	46	21.3	17.7
5066241	142	26.5	9.4
5066241	142	15.9	7.1
5233191	59	36.4	25.2
5233191	59	28.5	25.2
5233191	59	28.2	24.7
5233191	59	28	24.8
5233191	59	31.5	24.2
6719084	52	28	21.8
6719084	52	36.9	22.2
6719084	52	18.6	20.3
6719084	52	19.2	20.8
6719084	52	26.7	21.5
8439094	60	20.3	21.5
8439094	60	25.8	24.5
8439094	60	26.4	24.8
8439094	60	27.3	26.5
8548111	110	48.5	30
8548111	110	45.5	29.9
6919064	39	23.2	21.8
6919064	39	18.6	21.6
6919064	39	29.6	25.1
6919064	39	20.2	23.3
6919064	39	19.7	23.1
6919064	39	18.3	19.5
6919064	39	17.3	21.5
6919064	39	22.6	22.7
5237173	87	44.2	28.6
5237173	87	26.2	25.1
5237173	87	34.4	24.4
5237173	87	23	22.8
5237173	87	23.6	26.3
5237173	87	27.6	23.2
8560133	80	29.4	20.7
8560133	80	21.5	20
8560133	80	22.5	16.7
8560133	80	23.5	19.1
7136154	66	32.4	18.5
7136154	66	19.3	17
5138253	36	20.8	18.3
5138253	36	25.8	18.3
5138253	36	24.1	17.4
5138253	36	22.3	17.4
5138253	36	20.9	16.3
5830223	65	31.5	25.5
5830223	65	37.2	25.5
5830223	65	27.2	23.6
5830223	65	34.8	26
5830223	65	34	25.8
6742052	54	27.9	27.8
6742052	54	27	24.7
6742052	54	20.7	25.5
6742052	54	30	28.5
6742052	54	22.9	26
3556131	115	36.9	28.7
6558253	124	48	27.9
6558253	124	45.5	27.5
6558253	124	34.5	19.8
7525164	98	15.8	11.3
7525164	98	22.4	19.3
7525164	98	21.4	18
7525164	98	21.9	13.3
5921184	35	22.8	19.5
5921184	35	16	17.5
5921184	35	16.1	20.7
5921184	35	19.3	20.7
5921184	35	19.7	19.7
7963063	58	32.6	26.8
7963063	58	20.6	24.3
7963063	58	24.7	27.8
3541162	105	60.9	16.5
8842224	96	42.8	26.2
8842224	96	34.1	26.5
6018224	44	28.6	22.8
6018224	44	16.7	22.3
6018224	44	22.3	23.2
6018224	44	17.6	19.8
6018224	44	20.1	23.4
6018224	44	23.1	22.2
8544133	63	19.7	21
8544133	63	29	22
6439094	105	47.2	24.2
4656144	30	44	29.1
5436124	44	29.9	23.5
5436124	44	16.8	19.3
5436124	44	31	19.6
5436124	44	24.2	20.8
7128113	44	25.9	23.2
7128113	44	19.9	24.8
7128113	44	27.4	23.6
7128113	44	23.1	22.5
7128113	44	15.7	19.4
7128113	44	23.2	21.4
3756154	130	26.4	17.1
3756154	130	29	20.1
3756154	130	26.9	16.6
7925164	37	26	21.6
7925164	37	19.4	21.1
7925164	37	20.1	20
7925164	37	20.4	21
7925164	37	16.5	19.5
7925164	37	18.5	18
7925164	37	21.9	21.5
7925164	37	21.6	21.1
4461173	75	37.9	25.2
4461173	75	41.4	25.8
7933204	57	30.1	19.2
7933204	57	34.6	18.8
8445173	59	36.5	25.2
8445173	59	19.4	20
6419072	49	18.8	13.3
6322212	17	21	7.4
6322212	17	24.2	9.3
6322212	17	15.7	9.4
6322212	17	20.4	7.4
7223094	38	21.2	17.1
7223094	38	17.5	17.9
7223094	38	20.4	18.3
7223094	38	18.2	17.2
7223094	38	19.3	16.7
5717183	60	30.6	22.1
5717183	60	26.3	25.9
5717183	60	26.8	24.3
5717183	60	43.1	26.5
7825174	51	27.3	24.6
3670242	82	25.2	26.9
3670242	82	24	26.4
3670242	82	39.8	27.8
3670242	82	38	30.4
6930054	44	23.3	21.6
6930054	44	16.5	20.6
6930054	44	17.6	20.3
6930054	44	22.1	22.7
6930054	44	29.1	19
6930054	44	28.6	16
6930054	44	19.9	20.8
6930054	44	27.1	18.7
6930054	44	32.8	18.6
6930054	44	15.7	17.8
6930054	44	19.5	16.8
6930054	44	26.5	20
6930054	44	22.2	19.8
6930054	44	26.9	21.2
7127083	68	20	21.2
7127083	68	17.8	15.4
7127083	68	28.9	24
7127083	68	21.5	23.8
8543063	105	31.7	22.7
8543063	105	31.7	24
8543063	105	23.2	24.4
6440123	101	32.1	24
6440123	101	35.9	26
6219093	72	35.9	23.8
6219093	72	19.9	15.8
6219093	72	32.9	20.8
4566031	40	28.6	21.6
4566031	40	26.3	20.7
4566031	40	22.9	23.5
4566031	40	21	22
4566031	40	17.8	22
4566031	40	17.8	21
4566031	40	31.5	19.1
8155083	48	18.8	21.2
8155083	48	17.5	21
8155083	48	15.5	19.4
8155083	48	17.5	18
8155083	48	21.3	21
8155083	48	23.4	22
8155083	48	19.5	20.6
8155083	48	15.3	21.7
8748132	91	37.8	27.8
8748132	91	31	22
8748132	91	22.2	23.1
8748132	91	27.8	26.2
6622041	53	25.6	24.3
6622041	53	29.2	26.4
6438024	45	19.6	16.3
6438024	45	16.2	15.8
6438024	45	18.5	17.4
6438024	29	21.5	15.5
6438024	29	20.4	15.1
4866223	101	26.8	25.3
4866223	101	23.8	24.9
4866223	101	32.1	23.8
6522052	33	19	18.6
6522052	33	22	18.2
6522052	33	21.5	17.6
6522052	33	15.6	17
6516112	69	27	19.4
6516112	69	37.3	18.2
6516112	69	23.3	17.9
6015094	59	16.7	16.8
6015094	59	17.7	18.2
6015094	59	20.3	20.6
6015094	59	17.2	18.7
6015094	59	20.2	19.2
6015094	59	17.5	16.8
6015094	59	19.5	19.6
2356132	25	26.2	11.5
2356132	25	16.3	10.5
2356132	25	23.9	12.5
2356132	25	16.2	12.7
2356132	25	26.8	15.2
2356132	25	28.8	14.6
4141181	63	22.5	23.2
4141181	63	15.4	18.1
4141181	63	25.9	21.5
4141181	63	25.9	22.4
4141181	63	19.6	22
4141181	63	22.3	22.9
8240144	38	46	19.5
6618023	39	19.2	13.3
6838241	54	24.1	19
6838241	54	53.3	22.5
6838241	54	22.9	19.5
7327104	57	30.8	24
7327104	57	15.3	18.4
7327104	57	25	26.1
7327104	57	23.5	25.6
7327104	57	33.7	25.3
7327104	57	16.6	20.6
7327104	57	31	24.1
7327104	57	19.6	25.4
7327104	57	16.3	20
7327104	57	19.6	24.6
7823072	80	43.4	27
7823072	80	44.3	31
4857191	50	24.7	20.8
4857191	50	32.6	22.4
4857191	50	31.9	22.1
8035073	61	21.1	19.3
8035073	61	22.5	21.4
8035073	61	23.2	19.9
8035073	61	19.5	22
7635074	43	16.2	10
7635074	43	50.5	23
7635074	43	31	24
9152154	48	30.9	24.7
9152154	48	35.6	27.2
6759081	71	38.9	27
6759081	71	47.1	28.3
6759081	71	17.1	17
6953204	51	38	21.3
6953204	51	31.3	22.5
6414022	69	20.2	17.8
6414022	69	17.4	17.5
6414022	69	27.7	19.3
6414022	69	20	17.2
6414022	69	15.5	16.8
6818041	71	19.7	20.4
6818041	71	18.7	18.4
6818041	71	25.4	19.6
7463071	74	28.1	25.8
7463071	74	27.8	26
7463071	74	22.5	20.7
7463071	74	28.5	25.8
7627074	43	20.1	14.4
2550254	50	27.5	21
2550254	50	38.8	22.5
6438022	62	24.5	18
6438022	62	19.1	16.6
6438022	62	20.4	18.8
6438022	62	18.4	16.4
6438022	62	21.2	17.5
6438022	62	16.1	14
6438022	62	15.3	15.4
8442223	54	19.3	16
8442223	54	35.4	22.7
6725201	63	32.5	19
6725201	63	32.6	21.6
6725201	63	28.3	18.4
6938011	83	40.2	29
6938011	83	35.3	30.6
8543063	100	30.5	21.4
8543063	100	29.6	21.8
8543063	100	22.9	22.6
2968133	42	36	19
2968133	42	20.9	15.5
2968133	42	28.8	21
8841192	68	31.2	26.7
8841192	68	32	28
8841192	68	25.9	25.2
8841192	68	30.9	26.3
5720134	55	26.9	26
5720134	55	36.6	27.5
5720134	55	42.4	25.6
5720134	55	30.7	25.6
6318011	76	21.4	18.2
6318011	76	35.5	21.6
6318011	76	20.3	18.7
6318011	76	26.2	22
5415073	142	57.9	29
5415073	142	42.3	29.2
5415073	142	31	24.7
8231074	89	39.2	27.3
8231074	89	29.1	27.8
8231074	93	36.7	24.5
8231074	93	38.5	28.7
6630222	47	27.4	20
6630222	47	28.1	17.2
6926251	33	18.9	17
6926251	33	15.6	17.5
6926251	33	23.4	18.7
6926251	33	16.6	14.7
6926251	33	24.8	18.6
6819072	36	17	18.4
6819072	36	22.2	17.2
6819072	36	25.4	20.9
6819072	36	15.1	16.4
6738031	39	20.6	21.5
6738031	39	22.5	19.4
6738031	39	15.8	19.1
6738031	39	19.6	20.3
6738031	39	17.6	19.4
6738031	39	16.2	16
6738031	39	27.2	21.7
6738031	39	21.2	22.4
7142233	55	30.3	23.7
7142233	55	38.8	23
7142233	55	33.9	25.7
8744114	54	19.3	16
8744114	54	37	20.8
8744114	54	22.7	20.1
8744114	43	20.4	19.7
8744114	43	21.4	20
6919064	34	21.3	18.6
6919064	34	17.1	18.7
6919064	34	27.4	20.8
6919064	34	18.4	19.5
6919064	34	17.9	20.3
6919064	34	18.3	19.5
6919064	34	16.8	18.3
6919064	34	21.1	19.9
6028143	95	49	30.7
6028143	95	32	29
6028143	95	30.3	28.2
4866223	96	26.3	24.5
4866223	96	24.1	24
4866223	96	30.7	23.1
7734211	92	32.9	27.8
7734211	92	30.1	27.8
7734211	92	35.2	29
7734211	92	15.1	15.8
7734211	92	32.6	28.3
5716152	32	27.5	18.4
5716152	32	21.6	15.8
5716152	32	16.8	17.3
6129163	51	37.7	22.1
6129163	51	42.2	24.8
6718234	42	22.8	21.2
6718234	42	15.2	20.2
6718234	42	21.3	22.2
6718234	42	27.2	21.7
6718234	42	28.3	22.1
6718234	42	24.5	23
6718234	42	25.7	18.8
4043074	62	29.3	24
4043074	62	23.8	21.9
4043074	62	25.5	23.3
4043074	62	25	24.8
8850223	71	21.2	16.9
8850223	71	26.7	19.6
8850223	71	20	19.3
8850223	71	20.1	15.8
5269172	75	63	21.9
5269172	75	65.5	25.3
8235094	91	46.4	28.4
8235094	91	33.5	21
8235094	91	26.3	19.4
8235094	91	18.9	18.2
8235094	91	15.1	13.6
6642024	119	24.2	20.3
6642024	119	24.2	19
6642024	119	24.1	21.9
6642024	119	22.9	23.1
6642024	119	23.5	18.8
6642024	119	20.4	20.6
6642024	119	22.9	18.6
6524154	72	29.7	26.9
6524154	72	34.6	26.2
6524154	72	34.4	26.8
6524154	72	24.7	24.3
5716111	57	32.5	27.5
5716111	57	19.6	24.4
5716111	57	32.9	28.3
5716111	57	21.8	26.2
5716111	57	29.8	25.3
5716111	57	21.8	25.3
3763081	55	31.3	22.6
3763081	55	23.4	24.6
3763081	55	29.4	23.4
2846021	35	22.8	19.4
2846021	35	33.8	20
8855094	63	37.4	19
8855094	63	29	21.5
6222224	53	26.4	22.7
6222224	53	24	19.1
6222224	53	27.2	23.5
6222224	53	27.3	25.2
6222224	53	30.9	24.2
7444124	59	35.3	26.5
7444124	59	28.8	23.8
7444124	59	27.6	22.7
7444124	59	25.5	22
7444124	59	36.3	25.8
7444124	59	21.8	23.3
2947082	39	22.2	20.9
2947082	39	18	20.5
2947082	39	16.9	18.5
2947082	39	19.4	20.3
2947082	39	24.9	20.8
2947082	39	19.2	21.2
6819073	107	44.7	26.9
3556131	110	36.8	27.4
7844122	39	23.1	19.7
7844122	39	18.8	19.7
7844122	39	18.3	20.5
7844122	39	29.1	21.8
7844122	39	28.4	18.1
6339101	50	22.5	20.8
6339101	50	19.8	22
6339101	50	28.7	24.7
6339101	50	18.2	24.3
6339101	50	22.9	22.5
6339101	50	19.8	18.8
6339101	50	15.5	17.1
5335102	46	23	19.6
5335102	46	21.1	18.7
5335102	46	20.7	19.1
5335102	46	15.7	14.3
5929181	99	39.3	28.3
5929181	99	41.9	28.8
5929181	99	44.3	29.8
7425174	23	20.2	7.7
7425174	23	15.2	7.9
3669173	100	43.1	23.2
3669173	100	27.6	22
5335103	48	19.7	18.7
5335103	48	16.7	20.4
5335103	48	16.7	17
5335103	48	18.8	17.4
5335103	48	18.8	18.6
5335103	48	22.2	19.6
5335103	48	24.8	21.7
5618224	100	32.5	27
5618224	100	37.4	24.9
5618224	100	40.4	27.5
7070224	75	17	17.6
7070224	75	25.7	22.5
7070224	75	22.7	21
7070224	75	28.4	23.8
7070224	75	43.4	22.2
7070224	75	27.8	23.2
6318234	38	18.2	14.9
6318234	38	19.5	14.2
6318234	38	16.2	13.5
7223092	44	30.9	19.9
7223092	44	28.2	21
6140152	64	43	23.7
7130214	100	42.6	29.2
7130214	100	26.7	26.5
7130214	100	33.9	29.8
7130214	100	37.1	32.6
7930252	105	43.2	26.3
7930252	105	34.7	24.8
3941203	85	46	32
3941203	85	39.9	30.4
7328133	63	21.7	21
7328133	63	22.6	20.8
7328133	63	26.6	21.8
7328133	63	25.1	23.1
7328133	63	19.2	19.8
6332133	117	43.7	25.7
6332133	117	43.4	28.9
6332133	117	37.9	27.8
6332133	117	33.7	26.3
8155083	43	17.6	19.7
8155083	43	16.9	19.5
8155083	43	15.5	19.4
8155083	43	17.5	18
8155083	43	21.3	21
8155083	43	21.8	21.6
8155083	43	18.4	20.2
8155083	43	15.3	21.7
9152154	43	29.2	24.7
9152154	43	33.3	25.4
6924153	75	46.8	27
6924153	75	23	27.3
7627071	49	22.6	16
7627071	49	16.3	16.8
7627071	49	19.5	13.5
7627071	49	18.2	15.9
6521161	76	23.7	19.1
6521161	76	27.9	21.5
6521161	76	24.5	18.1
6521161	76	17.8	19.5
3858022	49	31.8	23
3858022	49	25.8	21.4
3858022	49	20	18.4
3858022	49	25.8	20.5
6519064	46	20.2	18.7
6519064	46	24.1	18
6519064	46	18.9	16.2
6519064	46	19.3	15
6519064	46	18	16
6519064	46	17.3	15.5
6858042	94	34.1	31.2
6858042	94	34.1	31.1
6858042	94	35.7	30.5
6858042	94	37.1	31.7
7729164	59	22.3	19.7
7729164	59	28.5	25.7
7729164	59	25.4	25.4
4244123	88	38.4	25.6
4244123	88	42.8	29.9
6422243	39	24.1	16.5
6422243	39	19.2	17.9
6422243	39	16.6	18.7
6422243	39	19.7	14.7
4440121	156	34.6	28.5
4440121	156	42.4	28.2
7834243	83	21.2	21.1
7834243	83	19.9	18.5
7834243	83	25.3	23.4
7834243	83	26.4	25.4
6818221	77	35.2	27.8
6818221	77	22.7	21.3
6818221	77	24.3	23.6
6818221	77	28.9	25.2
6818221	77	25	24.9
6818221	77	21.5	24.2
6028144	95	27	25
6028144	95	39	27.8
8747061	64	33.2	25
8747061	64	16.5	16.1
8747061	64	17.9	18.9
8747061	64	31	24.2
8747061	64	24.3	21.3
6522051	32	20.8	17.9
6522051	32	32.6	16.8
8139081	70	34	18.5
8139081	70	30.4	19.3
8654223	80	19.2	21.8
8654223	80	23.5	22
8654223	115	41	28.2
5335104	69	31.6	25.4
5335104	69	24.3	18.8
5335104	69	21.4	24.8
5335104	69	23.1	25.3
5335104	69	17.6	18.2
7341182	110	22.6	12.7
7341182	110	28.2	15.6
7341182	110	24.8	12
7341182	110	17.4	12.6
7341182	110	18.4	14.9
7454222	62	21.4	22
7454222	62	32.4	28.4
7454222	62	25	22.2
7454222	62	21.9	23.6
6515082	44	23.7	21.3
6515082	44	25.3	21.1
6515082	44	17.3	14
6515082	44	25.1	22.3
6515082	44	31.2	22
8640142	50	24.2	21.5
8640142	50	15.6	19.3
8640142	50	15.4	18.4
8640142	50	15.8	18
8640142	50	19.3	19.1
8640142	50	19.5	19.3
3742032	51	16.2	19.5
3742032	51	19.8	18
3742032	51	26	20.5
3742032	51	27.1	21.3
3742032	51	23.4	21.2
8539083	95	22	22
8539083	95	21	20.8
8539083	103	29.1	21.7
8539083	103	18.3	18.7
6920131	57	30.5	23.5
6920131	57	38.7	24.5
6920131	47	29.4	25.5
7623094	40	25	22.6
7623094	40	19.6	21.2
7623094	40	20.3	22.2
6062244	69	26.2	26.5
6062244	69	31.9	26.9
6062244	69	28.4	26.9
8652123	81	39	31.1
8652123	81	27.7	26.7
8652123	81	36.5	31.1
6521201	76	30.1	19.8
6521201	76	23.5	19.5
6521201	76	16.4	15.4
6521201	70	17.7	16.2
6521201	70	29.5	22.5
6516153	89	34.5	18.2
6516153	89	18.6	15.1
6516153	89	17.9	18
6516153	89	18.8	15
6720114	63	17.4	17.7
6720114	63	18.4	16.6
6720114	63	19.4	17
6720114	63	17.2	17.5
6720114	63	19.3	18.2
6720114	63	17.4	16.7
6720114	63	25.4	19.6
5539064	53	27.5	22.6
5539064	53	28	20.7
5539064	53	23.7	20.2
5539064	53	28.4	21.7
5539064	53	18	19.7
5539064	53	23.2	21.6
5539064	53	26.8	21.8
5539064	53	16.3	18.8
5539064	53	18.4	21.5
8262221	42	16.2	19.7
8262221	42	17.7	21
8262221	42	20.5	21
8262221	42	24.4	21.1
7330011	72	40.3	27.3
7330011	72	35.9	26.5
8243093	42	19.3	19.8
8243093	42	15.9	17
8243093	42	17.3	18.9
8243093	42	23.3	20.8
7930251	73	23.3	20.5
7930251	73	27.2	20.7
7930251	73	25.9	18.5
7930251	73	28.1	19.2
6018044	39	29.3	20.6
6018044	39	15.1	19.3
6018044	39	19.7	20.5
6018044	39	19.3	19.9
6018044	39	17.6	20.3
7541201	44	30.3	21.2
7541201	44	27.5	20.2
8455094	66	42.6	31
8648144	51	22.3	22.1
8648144	51	20.3	19.7
8648144	51	25.6	21.8
8648144	51	18	21.4
8648144	51	25.7	23.9
8648144	51	24.6	21.4
8142031	83	40.8	27
8142031	83	32.9	28.6
8142031	83	25.2	22.6
8744113	65	36.7	27.1
8744113	65	22.1	17.8
8744113	65	30.3	25.4
2351083	129	38.5	20.9
2351083	129	35.8	21.6
2351083	71	35.9	16.8
2351083	71	31	19
2351083	71	19.4	17.5
2351083	71	32.6	20.5
2351083	71	21.5	15.4
6519104	53	29.3	19.6
6519104	53	18.4	18.8
6519104	53	27.7	19.3
6519104	53	25.8	17
6519104	53	23.2	19.7
7522032	23	23.4	10.1
7522032	23	25.8	10.3
7522032	23	15.7	8.4
6418224	44	51.6	24.8
6418224	44	24.8	22.7
6418224	44	25.6	24.8
6418224	44	17.9	21.2
7018242	70	28	18.9
7018242	70	47.4	24.5
8640142	55	26	23.1
8640142	55	16.7	21.3
8640142	55	16.2	18.7
8640142	55	15.1	20
8640142	55	17.2	19.2
8640142	55	20	21
8640142	55	20.7	21.1
8741163	74	41.8	24.6
8741163	74	51.6	26.6
5619074	90	36.5	26.9
5619074	90	44.1	25.4
5234044	34	15.6	19.3
5234044	34	15.8	16.2
5234044	34	17.4	18.5
5234044	34	23.9	22.3
6717201	114	48.8	22.7
6717201	114	31	23.3
8342013	95	37	24.7
8342013	95	19	20.7
8342013	95	21	22.8
8342013	95	38	24.9
8030024	97	38.4	27.2
8030024	97	38.8	24.7
8030024	97	37.8	27.2
8030024	97	23.1	24.8
8030024	68	36.5	27.1
5930254	80	28	26.8
5930254	80	34.8	29
5238023	115	42.9	32.3
5238023	115	22.1	24.5
5238023	115	36.3	30
3343061	76	36.2	28
3343061	76	33.4	26.2
3343061	76	30.5	25.5
7546214	54	38.5	25.4
7546214	54	22.3	21.4
7932131	58	43.6	24.2
7932131	58	36.9	27
7932131	58	27.4	23.9
7932131	58	29.1	24
3158011	77	38.5	26.9
3158011	77	43.7	27.7
6540153	100	53	27.5
9053192	78	29	21
9053192	78	32	27.8
9053192	78	37.2	24.8
6221191	33	27	18.5
6221191	33	18.4	17.9
6221191	33	19.9	19.4
7645173	43	31.8	21.6
7645173	43	17.4	15.6
6028142	103	50.2	30.2
6028142	103	25.9	23.6
6028142	103	39.4	30.2
8747063	53	19.8	20.8
8747063	53	34.5	26.7
8747063	53	33.6	23.4
8747063	53	34	23.1
8652124	54	19.9	19.2
8652124	54	34.7	24.5
8652124	54	26.2	21.2
8652124	54	33.2	23.7
6216142	66	25.2	21.1
6216142	66	21.8	18.7
6216142	66	18.5	17.2
6216142	66	20.9	18.4
6216142	66	24.5	20.1
4043072	91	39.1	26
4043072	91	19.8	21.2
4043072	91	39.2	26.3
4043072	91	29.6	25.2
4043072	91	29	23.8
4043072	91	42.3	26.3
5930214	169	29.2	23.6
7835093	92	28.8	23.7
7835093	92	30.5	27.2
7835093	92	40.5	25
4440122	54	36.2	25
4440122	54	33.6	20
4440122	54	21.1	22.9
4440122	54	16.6	18.3
5938213	79	43	22.9
5938213	79	37.7	21
5938213	79	40.4	23.2
5157163	65	25.1	22.6
5157163	65	17.9	19.2
5157163	65	24.1	22.7
3258221	92	27.3	18.7
3258221	92	28.9	18.9
3258221	88	34.2	24.2
3258221	88	40.4	25.2
6018222	61	26.5	18.9
6018222	61	30.3	21.2
6018222	61	19.5	21.1
6018222	61	18.9	17
6018222	61	20.5	19.6
6018222	61	24.7	19.6
5438224	73	37.7	30.9
5438224	73	28.2	29.7
6722034	60	21.9	24.7
6722034	60	26.7	24
6722034	60	19.6	18.2
5418022	46	29.8	22.4
5418022	46	30.6	25.4
5418022	46	25.3	23.2
8062244	50	28.8	18.2
8062244	50	15.1	17.8
8062244	50	18.8	15.4
8062244	50	19.4	17.4
3343061	81	33.6	27
6317164	70	32	19
6317164	70	27	15.3
6317164	70	33	18.1
6317164	70	26.9	16
7023074	33	19.7	12
7023074	43	44.7	21.3
7023074	43	16.8	15
7023074	43	23.3	16.6
7023074	43	27	18.8
6519102	68	17	16.1
6519102	68	25.2	22.2
6519102	68	27.8	23.8
6519102	68	18.6	17.9
8147082	57	32.1	19.3
8147082	57	23.8	20.1
8147082	57	19.5	22.1
5417173	41	22.2	11.7
5417173	41	27.7	15.6
8236122	94	32.1	29.1
8236122	94	32.5	25.7
8236122	94	28.9	26.6
8236122	94	32.5	27.5
6618243	48	16.9	14.9
6618243	48	19.1	16.4
6618243	48	19.6	16.3
6618243	48	20.4	15.2
8339102	102	32.1	29.9
8339102	102	43.9	33.5
6415093	54	24.1	22
6415093	54	19.2	19.2
6415093	54	19.4	19.3
6415093	57	22.5	20.3
6415093	57	28.9	20.5
6415093	57	18.5	18.9
6415093	57	17.5	21.4
6415093	57	26	24.2
6415093	57	22.9	20.3
6415093	57	23.2	20.7
8036144	88	43.7	25.9
8036144	88	62.3	26.9
6414024	61	38.2	23.9
6414024	61	34	22.3
6414024	61	31.1	22.9
6414024	61	31.6	24.9
8244124	160	41	34
8244124	160	47.6	31.7
6018042	43	27.3	24
6018042	43	15.8	18.4
6018042	43	31.3	21.8
6018042	43	20	19.7
6018042	43	30.2	21.2
6018044	44	31.9	22.5
6018044	44	15.9	21
6018044	44	21.3	22.5
6018044	44	21.5	21.8
6018044	44	18.5	21.4
6538012	61	16.4	13.3
6538012	61	28	21.7
6538012	61	28.3	20.6
6956111	117	42	28
6956111	117	46	30.8
8649172	86	30.6	25.8
8649172	86	36.4	28.4
8649172	86	25.6	24.6
8649172	86	24.3	26.5
8649172	86	38.9	27
8850222	59	28.9	28.4
8850222	59	23.8	24
8850222	59	49.2	31.8
8850222	59	31.6	26.3
8035072	63	24	24.5
8035072	63	20	22.7
8035072	63	19.7	21.8
8035072	63	16.8	22.1
8035072	63	24.1	23
8035072	63	15.7	19.5
6821172	73	31.6	22.6
6821172	73	28.6	26.4
6821172	73	33.3	24.5
6527063	30	20.9	21.5
6527063	30	32.8	22.5
4466222	81	48.2	24
4466222	81	34.5	24.8
8138232	44	20.4	17.4
8138232	44	19	17
8138232	44	18	15.6
8138232	44	15.6	15.6
8138232	44	16.2	16.8
8138232	44	15.9	16.8
6925181	56	40.6	25.5
6925181	56	32.9	24.2
6925181	56	31.6	24.2
6925181	56	30.7	23.3
3862223	56	43.4	22.3
3862223	56	39	23.3
5830224	60	29.2	23.3
5830224	60	30.9	22.5
5830224	60	25.7	22.2
5830224	60	31.8	24.8
5316151	89	34.2	25
5316151	89	27.2	21.8
5316151	89	21.3	21.4
5316151	89	31.3	22
8441193	39	37.3	16.8
8441193	39	26.6	12.9
3941201	88	32.3	31.7
3941201	88	33.5	31
3941201	88	26.8	27.1
8638041	76	23.3	19.2
8638041	76	28.4	22.7
3168154	44	47.5	24.4
8340134	32	19.1	10.5
8143102	48	25.1	20
8143102	48	18	20.1
8143102	48	22.2	19.8
8143102	48	22.8	20.5
8143102	48	21.3	20.3
7727064	61	53	21.8
8648143	53	29.3	23.6
8648143	53	17.3	18.8
8648143	53	30	22.3
8648143	53	16.6	18.1
8648143	53	22.8	22.3
8741164	41	21	17.8
8741164	41	23	20.1
7546211	42	28.9	17.4
7546211	42	30.2	21
8035072	68	26	25.2
8035072	68	21.6	23.9
8035072	68	20.2	22.5
8035072	68	17.5	22.8
8035072	68	25.5	23.4
8035072	68	15.9	19.5
6638041	73	22.8	20.9
6638041	73	49	29.6
4962054	78	38.4	27.1
4962054	78	27.3	22.1
4962054	78	18.5	21.2
4962054	78	16.7	21.6
7327101	51	22.5	24.7
7327101	51	24.2	25.6
7327101	51	22.3	23.3
7327101	51	21	23.8
7327101	51	21.7	22.6
7327101	51	15.2	19.8
5520114	47	25.4	22.1
5520114	47	43.2	22.2
5520114	47	35.4	23.2
5520114	47	18	21.8
5520114	47	22	22.3
5520114	47	23.4	20.7
5520114	47	17.4	16.5
5520114	47	20.4	20.8
6439094	110	49.3	24.8
2658242	58	20.8	8.8
2658242	58	15.8	9.9
8853173	74	39.3	29.5
8853173	74	24	22.7
8853173	74	30.9	25.2
8853173	74	32.4	27.6
7130034	48	24.3	23.4
7130034	48	23.2	22.3
7130034	48	20.8	21.3
7130034	48	25	24
7130034	48	21.3	21
6515083	42	26.8	13
5138032	94	41.4	28.4
5138032	94	31.5	25.2
5138032	94	33.8	24.6
5138032	94	27	21.8
5138032	94	41.6	29
6421171	83	32.4	20.2
6421171	83	24	18.9
6421171	83	17.9	16.7
6421171	83	29.4	20
6421171	83	22.5	16.4
7431073	63	24.6	19.7
7431073	63	38.1	23.2
2948113	82	31.6	27
2948113	82	36.6	27.2
2948113	82	39	26.5
5918014	87	29.2	23.2
5918014	87	36.8	23.8
5918014	87	34.2	24.6
7023074	28	16.1	9.5
7023074	38	43.9	19.4
7023074	38	20.7	14.7
7023074	38	24.3	15.8
5335101	49	19.9	19.8
5335101	49	19	17.4
7237174	73	26.2	20.9
7237174	73	28.7	25
7237174	73	15.4	14.4
7237174	73	26.4	21.9
7237174	73	32.3	25.8
4344113	55	20.4	15.7
4344113	55	21	16.3
4344113	55	15.6	13.7
5928113	78	32.4	31.3
5928113	78	28.4	26.5
5928113	78	33	31.8
7330011	77	42.7	29.2
7330011	77	37.6	27.1
5923102	114	41.7	27.8
5923102	114	31.6	25.2
8155082	43	31.8	19.4
8155082	43	19.9	21.2
8155082	43	25.2	21.4
8155082	43	34.4	24
6742051	118	25.2	20.3
6742051	118	27.5	22.8
6924151	50	23.8	24.3
6924151	50	26.3	23.3
6924151	50	24	23
6924151	50	29.9	24.9
6924151	50	24.5	23.5
2950032	85	43	30.5
2950032	85	35	25.4
6922233	62	35.2	21.9
6922233	62	16.5	11.5
6922233	62	30.1	22.6
6316132	39	19.5	18.1
6316132	39	17.2	17.3
6316132	39	17.4	17.6
6316132	39	18.9	17
8341163	23	16.2	9.7
8341163	50	25	16.6
8341163	50	24.6	18.4
8341163	50	24.1	18
7146031	32	22.6	12
7146031	32	17.3	15.8
3541162	110	62.4	17.8
6738032	46	23.1	24.3
6738032	46	20.7	22.8
6738032	46	24.5	22.6
6738032	46	23.5	23.7
6738032	46	25.7	24.2
6738032	46	20.5	22.2
6738032	46	19.7	24.3
6738032	46	22.6	23.8
6738032	46	28.2	24.5
6738032	46	30.6	24
6738032	46	33.2	25.8
5136153	89	46.7	28.6
5136153	89	28.6	23.8
7134232	77	45.7	26.1
7134232	77	40.9	24.5
8233172	71	49.8	22.3
8233172	71	23.6	23.5
8233172	71	27	28.2
8233172	71	18.3	22
7030043	44	40.2	21.8
7030043	44	17.2	18.8
7963063	53	31.1	25
7963063	53	18.7	22.8
7963063	53	24.3	26.5
7940132	91	20.8	24.6
7940132	91	21.3	23
7940132	91	35.1	32
7940132	91	29.5	28.1
7940132	91	37.3	32
4556154	47	19.4	17.9
4556154	47	21.6	19.9
4556154	47	16.3	16.7
2351083	124	34	20.5
2351083	66	29.6	18.6
2351083	66	18.8	16
2351083	66	30.5	19.3
2351083	66	19.3	13.9
5152152	50	25.3	25.2
5152152	50	22.5	25.2
5152152	50	29.3	26.2
5152152	50	37.9	28.2
5152152	50	18.9	23.8
8122054	88	33.4	26.5
8122054	88	41.9	27
2354252	82	38.2	17.6
2354252	82	24.1	15.3
2354252	82	37.8	19.2
2354252	82	29	18.8
2354252	82	38.7	15.7
7529183	66	41.9	27
7529183	66	26.7	23.8
7529183	66	25.8	25.4
7529183	66	29.4	25.9
7529183	66	20	23.9
7529183	66	34.4	28
7529183	66	20.6	19.3
7324153	70	31.1	25
7324153	70	22.4	24.1
7324153	70	28.5	24
7324153	79	31.5	26.9
7324153	79	20.2	20.8
5917201	109	52.8	26
5917201	109	52.9	23.5
8952131	87	22.5	19.6
8952131	87	23.3	19.8
8952131	87	23	19.5
8952131	87	27.3	21
8952131	87	22.6	18.6
7940134	91	32.6	25.3
7940134	91	30.7	31.9
5238023	120	42.9	32.3
5238023	120	22.1	24.5
5238023	120	29.5	30.5
5238023	120	36.3	30
5819093	80	40.6	28.3
5819093	80	39.1	28.5
5819093	80	31.7	26.9
8222043	60	22.2	20.2
8222043	60	31.5	24.5
8222043	60	36.8	26.1
7026021	83	37.8	28.8
7026021	83	19.6	25.9
7026021	83	31.7	27.1
7026021	83	45.6	31.5
6934212	40	26.1	22.2
6934212	40	18.9	20.5
6934212	40	17.7	21.3
6934212	40	19.1	21.4
6934212	40	23.1	22.1
6934212	40	24.5	21.7
9053193	61	30.9	20
9053193	61	20.9	16.4
5434242	56	32.5	24
5434242	56	18.2	20.8
5434242	56	17.2	21.2
5434242	56	15.6	21.3
5515103	39	20.9	16
5515103	39	19.8	14.6
5515103	39	22.7	18.4
9047072	41	16.5	19.1
9047072	41	17.8	20
9047072	41	20.1	18.9
9047072	41	30.4	19.6
4143061	92	40.5	28.2
4141184	68	24.2	19.7
4141184	68	24.6	23.9
4141184	68	28.4	24.3
4141184	68	25.6	20.1
4141184	68	27	20.3
4141184	68	33.5	22.9
8442042	62	28.9	22.2
8442042	62	18.8	19.2
8442042	62	31.8	25.1
8442042	62	24.3	22.5
8442042	62	23.5	22.2
3550233	80	43.5	27.5
3550233	80	40	25.8
8341201	30	17.7	11.9
8341201	30	20.1	11
8341201	33	25.3	15.5
5918234	104	61.6	32.5
5918234	104	24.1	18
8138051	90	28.7	28.5
8138051	90	35.8	30.8
6317163	93	39.9	24.2
6317163	93	30.2	22.6
6317163	93	24.2	21.5
6835073	48	32.8	25.8
6835073	48	37.9	22.8
6835073	48	24.9	21.8
6835073	48	26.1	23
6422023	56	17.2	21.5
6422023	56	19.5	21.2
6422023	56	37.2	22.7
6422023	56	19.2	21.1
6422023	56	17.6	18.5
6422023	56	24	20.2
6422023	56	20.7	21.1
5415073	137	56.1	28.7
5415073	137	41	27.7
5415073	137	29.8	23.3
8137162	51	25.5	23.3
8137162	51	34	25.8
8137162	51	22.6	23.5
8137162	51	26.7	25.2
8137162	51	27.9	23.4
5830042	112	39.4	33.5
5830042	112	51.6	35.1
7626224	106	26.9	24.4
7626224	106	33.4	25.4
7626224	106	31.5	25.3
7626043	37	17.4	18.7
7626043	37	15.3	17.6
7626043	37	23.8	20.8
7626043	37	15.4	18
6028143	100	51.1	32
6028143	100	33.7	29.7
6028143	100	31.2	29.3
3660144	77	33.6	25.1
3660144	77	35.3	26.2
3660144	77	51.6	28.2
3660144	77	43.5	25.3
4062241	143	22.1	16.4
4062241	143	33.4	20.8
8439094	65	20.5	21.8
8439094	65	27.3	24.9
8439094	65	27	25.3
8439094	65	27.8	26.9
3168154	49	49.3	25.5
7761161	59	32.1	25.6
7761161	59	19.4	22.1
7761161	59	49.2	22.1
7761161	59	18.4	19.8
7761161	59	35.6	25.6
3465172	58	26.7	22.3
3465172	58	35.9	21.2
3465172	58	26.2	20.2
3465172	58	22.6	19.4
3465172	58	20.6	20.9
3465172	58	22.3	19.4
3465172	58	21.4	16.7
6024123	78	44.5	24.5
6024123	78	29.9	24.7
6024123	78	35.2	24.9
6024123	78	31	23.6
6024123	78	36.3	25.2
6521201	71	29.1	16.9
6521201	71	22.2	17.3
6521201	65	16.5	13.7
6521201	65	27.5	20.2
7764153	72	42.2	24.9
7764153	72	22.7	23.4
7125201	79	19.8	14.8
7125201	79	33.2	23.6
7323081	70	21.1	17.7
7323081	70	16.3	16.9
7323081	70	15.7	18.1
7323081	70	16.2	17.5
7323081	70	16	16.3
5435093	46	27.3	21.6
5435093	46	19.1	16.2
5435093	46	18	17.5
5435093	46	18.8	21.8
5435093	46	17.2	19
2764131	63	44.7	23.8
2764131	63	34.7	22.7
8549184	92	33	28.7
8549184	92	35.6	23.8
8239072	79	26	24.9
8239072	78	29.3	31.8
8239072	78	24.1	24.5
8239072	78	23.5	25.1
8239072	78	41.5	29.6
8239072	78	36.9	29
8239072	79	35.7	27
8445171	51	31.7	24.3
8445171	51	25.5	23.4
8445171	51	28.1	25.5
8445171	51	16.8	22.2
2658242	48	17.5	7.8
8450224	101	35.4	22.2
8450224	101	35.2	24.3
7734252	95	39	30.2
7734252	95	40.6	33
7734252	95	23	23.2
7734252	95	27.5	29.4
7734252	95	19	21.5
7022042	55	50.6	19.1
7022042	55	46.7	21.7
6722253	64	35.7	21
6722253	64	16.9	15.6
6722253	64	15.9	17.2
6722253	64	22.5	17.6
6722253	64	16.8	16.9
8440121	53	27.7	20.1
8440121	53	34.6	17.8
6134031	89	45.4	24.7
6134031	89	50.6	26.5
6418222	53	27.3	26.2
6418222	53	23.6	23.8
6418222	53	26.4	24
6418222	53	17.5	19.1
6418222	53	17	19.5
6418222	53	26.9	25.2
6439093	62	25.1	19.1
6439093	62	23.9	19
6439093	62	30.2	20.8
8544131	68	25.1	22
8544131	68	26.5	23.5
8544131	68	17.9	21.8
8544131	68	29.1	24.4
8544131	68	26.8	23.8
8544131	68	35.3	24.4
7734212	93	34.3	27.7
7734212	93	33.5	27.2
7734212	93	27.7	27.5
7023072	49	26.4	16.8
7023072	49	16.9	14.7
3666044	106	31.9	25.4
3666044	106	28.5	22
3666044	106	32.2	22.3
9152111	63	25.6	26.6
9152111	63	15.2	18.8
9152111	63	18.5	21.2
9152111	63	35.4	26.6
9152111	63	17.7	22.3
6922232	105	32.4	25.6
6922232	105	26.6	21.8
6922232	105	51	28.5
6118214	73	31	18.1
6118214	73	22.6	16.5
6118214	73	16.5	14.3
6118214	73	15.8	14.2
5730052	123	44	32.3
5730052	123	33.7	32
5730052	123	43	33.5
7147103	66	42.2	28.5
7147103	66	36.8	27.2
7147103	66	31.5	27.2
7147103	66	32	26.8
6239073	54	29.5	23.2
6239073	54	15.8	15.1
6239073	54	23.8	25.5
6239073	54	18.4	22.2
6239073	54	20.7	24.5
6239073	54	25.9	27
6239073	54	21.3	24.8
6616141	82	30.3	25
6616141	82	17.7	20.6
6616141	82	20.8	23.6
6616141	82	19.8	23.5
8143102	53	25.1	20
8143102	53	19.3	22
8143102	53	23.6	21.8
8143102	53	25.4	22.7
8143102	53	23.3	23
3842023	58	29.5	22.6
3842023	58	24.7	23
3842023	58	20.6	21.9
3842023	58	37.5	26.5
3842023	58	16.4	16.6
3842023	58	27.3	22.8
3842023	58	19.9	22.2
5816142	38	21.9	21.3
5816142	38	28.8	22
5816142	38	27.7	21.4
8648144	46	20.3	19.7
8648144	46	25.6	21.8
8648144	46	16.3	19.7
8648144	46	24	20.9
8648144	46	24.6	21.4
5338014	91	49.7	33.8
5338014	91	32.2	30.1
2948112	60	33.3	15.3
4950212	39	44.8	18.9
4950212	39	39.7	21.1
2848124	85	54.2	29.3
2848124	85	28.1	24.4
2848124	85	31.4	21.7
7925163	44	16.6	12.3
7925163	44	21.1	12.1
6718011	37	21.2	15.5
6718011	37	17	17.3
6718011	66	25.5	22.3
6718011	66	18	18.6
6718011	66	21.2	17.8
8560134	86	30.3	23.2
8560134	86	18.7	17.6
8560134	86	41.9	26.4
6718232	36	31.9	24.7
6718232	36	37.2	24.5
6638043	110	34.9	29.6
6638043	110	47.5	29.8
5437191	54	41	23.6
5437191	54	23	23.8
7070222	76	37.8	33
7070222	76	27.6	24.9
7070222	76	37.7	32
7070222	76	28.1	25.3
7026024	72	48.8	31.8
7026024	72	36.9	29.8
7026024	72	33.4	25.4
7834244	82	23.9	21
7834244	82	30.6	21.7
7834244	82	19.1	20.3
7834244	82	29.1	22.2
6618241	50	25.2	23
6618241	50	20.2	23
6618241	50	26.1	23.4
6618241	50	25.9	21
8846022	51	34.2	20.2
8846022	51	24.9	16.1
6419074	107	48.1	24.4
6419074	107	50.8	25.6
7830223	50	23.4	12.7
7830223	50	20.8	13.5
4466222	86	49.3	25
4466222	86	36.5	25.7
7329202	29	23.2	15.1
7329202	29	15.2	14.6
7329202	29	16.3	15.4
7329202	29	16.9	12.9
7350212	77	46.6	31
7350212	77	33.5	27.6
7350212	77	46.9	30.4
8443074	90	20.6	19.2
8443074	90	19.9	21
8443074	90	28.1	21.4
8443074	90	24.2	19.2
5337161	97	34.1	31
5337161	97	40	30.6
5337161	97	39.7	31.1
3465171	60	29.4	17
3465171	60	20.1	16.8
3465171	60	26.9	20.1
6517183	54	24.4	22.9
6517183	54	34.6	25.6
6822244	74	21.5	21.8
6822244	74	27.8	21.2
6822244	74	19.3	23
6822244	101	27	22.4
6822244	101	31	22.4
2849191	81	45.4	23.3
2849191	81	27.7	21.5
7862044	88	30.5	24.5
7862044	88	27.4	26
7862044	88	37.6	23.2
8144134	83	23.1	19.4
8144134	83	18	17.9
8144134	83	16.1	18.9
8144134	83	17.7	20.3
7522034	33	20.3	10.9
7522034	33	24.9	9.4
6518251	107	49.9	29.3
6518251	107	35.8	27.1
7055072	86	35.1	30.7
7055072	86	43.6	29.9
2356131	25	48	17.2
5730052	128	45.9	33.9
5730052	128	34.4	33.1
5730052	128	43.5	34
7843094	40	22.5	18.5
7843094	40	28.6	18.5
5715082	39	20	20.5
5715082	39	16.3	19.4
5715082	39	25.9	20.4
5715082	39	27.9	21.2
5715082	39	15.6	19.3
5715082	39	18.2	20.8
5715082	39	17.6	19.2
5715082	39	16.8	20.2
3465174	45	18.2	11.5
3465174	45	20	13.6
3465174	45	21.7	13
3465174	45	22.5	12.3
3465174	45	18.2	13.1
3670242	87	25.8	27.6
3670242	87	25.2	27.3
3670242	87	40.9	29
3670242	87	39.1	30.4
8133184	69	31.5	28.9
8133184	69	33.2	30.7
6929201	51	24.8	24.5
6929201	51	22	25.3
6929201	51	15.9	22
6929201	51	43.4	21.7
7544111	60	38.2	24.4
7544111	60	38.1	22.6
4546053	53	16.1	20.2
4546053	53	25.9	23.2
4267092	108	32	22
4267092	108	45.6	29.7
6422241	51	36.3	27.9
6422241	51	24.7	26
6422241	51	26.4	26.2
6422241	51	34.4	27.5
6422241	51	34.6	26.7
8222044	87	29.5	25.4
8222044	87	35.3	27.1
8222044	87	37.4	26
3942234	45	19	18.3
3942234	45	19.4	17.7
3942234	45	18.6	17.9
3942234	45	18.8	16.3
3942234	45	18.7	17.4
3942234	45	15.2	15.8
6331102	61	29.9	20.4
6331102	61	20.1	21.6
6739104	61	19.6	18.7
6739104	61	28.5	23.3
6739104	61	21.2	20.1
6739104	61	22.9	21.6
6739104	61	24.4	23.5
7333184	38	19.2	21.5
7333184	38	23.2	22
7333184	38	21.3	21.7
7333184	38	17.8	21.7
7333184	38	22.5	20.4
5415071	98	29.2	24.5
5415071	98	19.2	17.7
5415071	98	37.2	25.2
5415071	98	18.5	16.5
6818222	77	17.6	16.1
6818222	77	24.2	19.3
4241172	54	31	25
4241172	54	29.6	25.7
4241172	54	27.8	24.5
4241172	54	27	24.7
2846024	94	36.3	20.3
2846024	94	30.6	19.2
2846024	94	40	18.8
6625172	64	23.6	19
6625172	64	28.7	18.5
6625172	64	34.6	21.5
6625172	64	20.6	20.3
2561163	53	31.2	24.3
2561163	53	29.9	25.2
2561163	53	16.4	19.3
2561163	53	21.4	24.3
2561163	53	31.5	25.4
2561163	53	28.8	25.1
8842221	60	21.9	21
8842221	60	20.2	21.9
8842221	60	16.2	20
9154252	79	33.9	29
9154252	79	27.6	27
9154252	79	38.2	27.8
7629173	56	41.8	21.5
7629173	56	39	20
8342012	92	31.6	23.3
8342012	92	34	24.4
8342012	92	26	23
8342012	92	35.6	24.9
5337203	50	27.5	24.7
5337203	50	17.3	21.5
5337203	50	31.9	25.4
5337203	50	27.5	21.9
5337203	50	24.8	24.3
3742033	88	19.4	20.7
3742033	88	27.9	23.7
3742033	88	25.6	22.9
7834241	26	17.9	12.4
7834241	53	27.6	20.9
7834241	53	15.8	16.2
7834241	53	26.7	19.2
8745182	79	43.7	27.6
8745182	79	36.2	29
8745182	79	22	17.5
6456124	46	25.8	25.7
6456124	46	20.1	21.4
6456124	46	28.9	26.6
6456124	46	22.6	24.4
6456124	46	17.2	19.3
6456124	46	25.8	24.8
6456124	46	28.3	24.4
2354252	77	36.5	16.6
2354252	77	23.6	15
2354252	77	35.5	17.5
2354252	77	28	18.8
2354252	77	37.8	15.7
5830224	65	30.2	24.6
5830224	65	32	22.7
5830224	65	28	24
5830224	65	34.2	26
5929183	98	34.1	27.2
5929183	98	31.8	27.3
5929183	98	19.4	24
5929183	98	26.3	26.5
7525204	56	23	21.8
7525204	56	36	23.8
7525204	56	21.2	21.5
7525204	56	31.8	21.8
8034042	105	30.8	22.8
8034042	105	28.2	23.9
8034042	105	45.9	26.9
6558212	66	36.4	28.3
6558212	66	20.8	26.7
4339064	78	29.7	28.8
4339064	78	29.1	28.3
4339064	78	36.2	27.1
4339064	78	23.6	25.1
4339064	78	35	29.2
6419073	94	26.2	21.6
6419073	94	45.7	24.2
6419073	94	32.5	22.1
7524131	72	26.3	20.4
7524131	72	22.3	16.9
2662221	47	27.3	24.4
2662221	47	31.4	23.2
2662221	47	28.7	23.9
2662221	47	28	22.4
2662221	47	31.7	22.2
2662221	47	32.3	23.6
2662221	47	24.5	21.4
2662221	47	24.7	21.7
2662221	47	24.9	21.9
6519104	58	30.6	20.4
6519104	58	20.3	19.6
6519104	58	29.4	21.8
6519104	58	28.5	18.4
6519104	58	25.3	20
5920154	47	37	25.4
5920154	47	29.4	25.1
5920154	47	25.4	22.3
5920154	47	27.1	25.3
2247073	51	31.3	18.4
2247073	51	26.6	20.1
2247073	51	22.6	19.2
4060144	58	19.7	19.4
4060144	58	17	16.3
4060144	58	15.7	16.8
4060144	58	19.1	18.7
4060144	58	25.7	22
7122031	38	16.5	19.2
7122031	38	21.5	19.7
7122031	38	20.7	20.7
7122031	38	19.3	20.5
7122031	38	16.7	20.2
7122031	38	17.9	19.3
8553201	53	33	25.4
8553201	53	17.8	20.6
8553201	53	21.6	23.9
8553201	53	18.4	18.5
8553201	53	25.4	26.8
8553201	53	36.8	23.9
8553201	53	26.5	22.4
8553201	53	21.7	24.3
8553201	53	19.2	24.1
8553201	53	37.4	24.8
6821173	72	27.4	22.8
6821173	72	21.7	19.7
6821173	72	17.9	18.3
6821173	72	16.5	15.4
3258221	87	27.3	17.4
3258221	87	28	18.2
3258221	83	32.8	22.8
3258221	83	38.3	25.2
7544153	33	24.5	17.9
7544153	33	20.3	18.5
7544153	33	15.2	13.5
7544153	33	24.5	19.6
7544153	33	20.8	19.7
7330013	79	37	25.2
7330013	79	19.2	19.9
7330013	79	32.3	25.1
7330013	79	18.2	17.8
7330013	79	34.6	28.6
6419071	81	29	19.9
6419071	81	27	21.3
6419071	81	24.7	20.4
[truncated: 3,230 more rows]

## Sheet: Validation
Stand	Age	Diameter	Height	Number of trees per ha
7733182	56	25.1	24.7	25.3
7733182	56	21.4	25.3	23.8
7733182	56	26.7	24.3	25.9
7733182	56	26.3	27	25.7
7420121	45	25.1	20.2	20.9
7420121	45	34	23.8	23.1
7932132	55	29	23.5	24
7932132	55	33.9	24.9	25.1
7932132	55	33.9	24.7	25.1
7932132	55	25.8	24.1	23
5335102	41	21.4	19.1	18.8
5335102	41	19.2	18.7	18
5335102	41	18.2	18.1	17.6
2247072	61	28.6	22.1	22.3
2247072	61	19.9	20.3	19.4
2247072	61	19.6	17.2	19.3
2247072	61	17.8	19.2	18.5
2247072	61	18.6	19.8	18.9
2247072	61	24.6	20.7	21.2
2247072	61	25.8	20.6	21.5
2247072	61	21.1	20.8	19.9
8034044	50	24.4	20.4	21.4
8034044	50	24	21.6	21.3
8034044	50	15.7	17.8	17.7
8034044	50	25.7	23.1	21.8
8034044	50	20.1	20.6	19.9
8034044	50	25.9	20.4	21.9
6421172	68	37.9	25.8	26.8
6421172	68	31.4	25.4	25.5
6421172	68	31.7	26	25.5
6421172	68	26.3	24.5	24
5918011	86	33.4	26.8	25.1
5918011	86	18.2	17.7	19.8
5918011	86	34.7	26.2	25.3
8543061	59	52.1	24.8	24.8
8543061	59	32	20.5	21.2
8543061	59	15.5	12.1	15.9
8543061	59	19.3	20.5	17.7
8543061	59	18.1	19.1	17.2
6137204	58	28.4	24.3	24.5
6137204	58	33	24.1	25.6
6137204	58	25.8	25.2	23.7
2862023	78	27.5	19	18.2
2862023	78	24.9	17.9	17.6
2862023	78	28.3	16.5	18.4
2862023	78	32.9	20.1	19.3
4043074	52	27.4	21.7	22.8
4043074	52	22.4	19.6	21.1
4043074	52	22.8	20.9	21.3
4043074	52	22.3	24	21.1
5515063	46	24.4	20.7	21.3
5515063	46	29	21.4	22.6
5515063	46	20.4	20	19.8
5515063	46	21.9	20.5	20.4
5515063	46	19.2	19.5	19.3
5515063	46	23.2	21.9	20.9
7348154	82	34.7	23.7	24.9
7348154	82	16	18	18
7348154	82	39.4	27	25.8
2950031	89	50	28.9	30.7
2950031	89	47.3	32.1	30.3
7438043	80	21.2	17	16.2
7438043	80	18.7	16.8	15.3
7438043	80	25.7	14	17.4
7438043	80	21.4	17.6	16.2
7438043	80	15.4	13.4	14
7522034	38	22.8	14.5	12.9
7522034	38	29.9	12.4	14.2
7522034	38	16.9	12	11.3
7522034	38	22.8	11.8	12.9
7825171	30	15.4	15.1	15.2
7529184	38	16.8	17	17.2
7529184	38	27.8	18.6	21
7529184	38	21.2	18.3	19
7529184	38	15.9	17.8	16.8
7529184	38	22.8	18	19.6
7529184	38	17.3	18.2	17.5
7529184	38	20.3	19	18.7
5238022	32	20.4	15.1	15.3
5238022	32	23.6	16.4	16.2
5238022	107	43.6	25.1	25.1
7526014	68	16.7	20.5	20.3
7526014	68	16.7	20.4	20.3
7526014	68	16.6	15.1	18.3
7526014	68	31.9	26.1	26.2
7526014	68	25.1	23.5	24.2
7526014	68	20.3	22.6	22.2
8651093	90	54.6	32.1	32.1
7128154	47	21	22.9	22.3
7128154	47	26	23	24.2
7128154	47	16.7	20.2	20.2
7128154	47	15.6	21.2	19.6
7128154	47	15.6	20.5	19.6
7128154	47	18.6	20.3	21.2
7128154	47	17.1	19.2	20.4
7025172	28	18	15.5	15.9
7025172	28	17.9	16.7	15.9
7025172	28	16.5	15.3	15.3
7025172	28	22.4	15.5	17.4
7025172	28	15.5	15.2	14.9
7025172	28	17.4	15.8	15.7
7025172	28	16.7	14.9	15.4
6738031	34	19.3	19.1	19.5
6738031	34	22.5	19.4	20.8
6738031	34	15.8	19.1	17.9
6738031	34	17.6	19.8	18.8
6738031	34	16.4	18.4	18.2
6738031	34	16.2	16	16
6738031	34	25.1	20	21.6
6738031	34	18.3	19.5	19.1
8339064	88	28.4	25.2	24.5
8339064	88	49.3	27.1	28.3
8339064	88	21.6	22.4	22.1
6542031	45	31.1	22.2	21.9
6542031	45	25	20	20.3
7526054	55	23	18.3	19.5
7526054	55	17.5	17.7	17.4
5436123	35	23.8	15.1	16.5
5436123	35	15.1	14.1	13.6
5436123	35	19.5	16	15.3
6524154	67	27.9	24.9	24.2
6524154	67	32.4	24.4	25.4
6524154	67	32.3	25	25.3
6524154	67	24.2	23.4	22.9
7526051	51	24.4	16.5	17.5
7526051	51	18.2	14.2	14.5
7526051	51	25.5	18	17.8
7526051	51	25.8	17.2	17.9
7526051	51	16.8	13.1	14
7526051	51	17.5	15.7	15.3
7954212	65	23	24.1	23.2
7954212	65	24	21.7	23.6
7954212	65	25.9	25.8	24.2
7954212	65	22.1	22.2	22.8
6618241	45	23.1	21.7	21.5
6618241	45	18.4	20.6	19.5
6618241	45	23.4	22.6	21.6
6618241	45	24.2	19.5	21.9
8654221	101	29.5	28.5	29.6
8654221	101	31.5	31.5	30.2
8654221	101	30.6	29.7	29.9
9052121	73	26.5	17.8	19.7
9052121	73	25.3	21.2	19.4
6818221	82	37.2	28.4	27.5
6818221	82	22.7	21.5	23.4
6818221	82	25.4	24	24.4
6818221	82	30.4	25.2	25.9
6818221	82	26.7	25.8	24.8
6818221	82	23.2	24.8	23.6
6722212	71	55.6	25.5	26.2
6722212	71	32	24.8	23.1
6722212	71	38.3	23.1	24.3
8346212	107	23	19.7	19.8
8346212	107	24.8	21.2	20.3
8346212	107	24.7	19.5	20.3
8654221	106	30.4	29.1	30.1
8654221	106	33.2	32	30.9
8654221	106	31.2	30.2	30.3
6943064	50	35.3	20.1	19.2
6943064	50	36.8	18	19.4
6943064	50	33.4	19.3	18.9
5819092	54	27.4	24.7	25.4
5819092	54	24.2	23.6	24.3
5819092	54	18.1	23.1	21.6
5819092	54	17.7	22	21.4
5819092	54	18.3	22.4	21.7
5819092	54	30.2	24.2	26.2
6318013	75	31.6	17.1	16.5
6318013	75	31.1	16.4	16.4
6318013	75	21.7	14	14.5
4267094	108	27.4	21.4	23.1
4267094	108	28.2	23.5	23.3
4267094	108	32.9	26.1	24.4
4267094	108	30.6	22.6	23.9
4267094	108	25	23.4	22.3
2849193	66	37.5	25.5	23.2
2849193	66	16.6	17.3	17
2849193	66	32.5	19.8	22.3
8549182	92	23.5	23.4	22.5
8549182	92	25.4	25	23.2
8549182	92	20.6	18.7	21.3
7128113	49	27	26.2	25.8
7128113	49	21	24.8	23.5
7128113	49	29.3	25.5	26.5
7128113	49	23.1	22.5	22.9
7128113	49	15.9	20.6	20.6
7128113	49	25.5	24.4	25.3
6521163	70	25.9	20.5	21
6521163	70	20.1	19.7	19
6521163	70	26.9	22.6	21.3
6521163	70	34.2	23.2	22.9
6521163	70	33.5	20.8	22.8
6330031	46	29.2	25	25.8
6330031	46	22.7	22.5	22.8
6330031	46	25	23	24.5
6330031	46	28.7	26.2	25.7
6330031	46	23.6	24.3	24
6330031	46	21.3	23.7	23
6330031	46	22.8	24.3	23.6
6642243	67	39.6	28.3	28.2
6642243	67	26.9	25	25.1
8650244	92	44	31.6	31.6
6727083	69	26.3	27	28.3
6727083	69	27.8	29	28.8
6727083	69	37.5	32.8	31.5
8056124	60	40.7	27.2	27.8
8056124	60	25.5	26.1	24.1
8056124	60	22.9	21.7	23.1
4339061	98	28.3	29.8	29.4
4339061	98	29.6	27.3	29.8
4339061	98	43.2	33.1	33.1
4339061	98	32.2	32.8	30.7
8341203	22	19.9	8.7	7.8
5830044	108	36.7	34.2	33.6
5830044	108	35.8	34	33.3
5830044	108	38	32.5	33.9
3942014	75	34.7	27	27.4
3942014	75	30.9	24.8	26.5
3942014	75	23	23.6	23.9
3942014	75	19.8	22.8	20.9
3942014	75	25.4	26.2	24.8
3942014	75	22.3	24.5	23.6
6742052	49	26.2	24.7	24.6
6742052	49	24.8	22	24.2
6742052	49	20.2	23.1	22.3
6742052	49	28	25.4	25.2
6742052	49	21.4	23.7	22.8
6952133	49	24.6	20	21.8
6952133	49	28.8	25	23.1
8034044	55	25.9	21.1	22.4
8034044	55	26.3	22.8	22.6
8034044	55	17	19.4	18.8
8034044	55	26.2	24	22.5
8034044	55	21.5	21.5	20.9
8034044	55	28.5	21.4	23.2
3158014	61	27.1	25	23.8
3158014	61	29.8	22.2	24.6
3158014	61	26.5	25	23.6
3158014	61	37.4	26	26.3
8855094	58	34.5	17.1	19.5
8855094	58	27.7	20.5	18.2
6542033	51	25.8	24.7	24.4
6542033	51	29.7	23.5	25.6
6542033	51	26.4	26.4	24.6
4043073	74	25.1	21	23.2
4043073	74	31.2	25	24.9
4043073	74	23	23.6	22.4
4043073	74	25.4	25.1	23.3
4043073	74	31.2	25.7	24.9
4043073	74	25	21.5	23.1
6616141	87	31.3	27.1	27.9
6616141	87	17.7	21.8	22.2
6616141	87	21.1	24.9	24.1
6616141	87	20.7	24.2	23.9
6018223	46	20.2	21	21.9
6018223	46	17.3	20.9	20.5
6018223	46	16.9	19.5	20.3
6018223	46	16.3	21	20
6018223	46	17.2	21.3	20.5
6018223	46	15.1	20.3	19.2
6018223	46	21.2	21.7	22.4
7761202	96	23.8	20.5	19
7761202	96	16.2	15.4	16.1
7761202	96	23.2	16.8	18.8
7761202	96	19	17.3	17.3
7761202	96	15.9	16.8	15.9
7761202	96	24.7	19.5	19.2
6017194	47	21.9	16.3	16.4
6017194	47	22.5	16.7	16.6
6017194	52	23.9	17.5	17
6017194	52	25.3	16.9	17.4
7432141	61	17.7	19	19.3
7432141	61	15.7	19.5	18.3
7432141	61	17.3	17.6	19.1
7432141	61	25.5	22.7	22.3
7432141	61	15.5	18.4	18.2
7432141	61	40.1	23.3	23.3
6616143	49	24.3	23.1	23.1
3358252	94	15.3	10.2	11.9
3358252	94	25.2	15.5	14.7
3358252	94	27.1	15.2	15.1
3358252	94	20.3	14.7	13.6
5236144	62	33	24.6	21.7
5236144	62	26.7	17.5	20.3
5236144	83	32.6	22.5	24.4
5236144	83	33.2	26.5	24.6
7734254	124	51.2	32.2	32.5
7734254	124	48.3	32.5	32.2
5536154	61	25.6	22.2	22.2
5536154	83	29.6	22.8	22.5
5536154	83	21.4	19.7	19.9
6720151	71	25.8	18	20.5
6720151	71	24.6	21.4	20.2
6720151	71	29.7	22.8	21.5
8121163	46	23.2	18.5	18.5
8121163	46	27.7	16.2	16.2
7070222	71	36.4	32.3	29.2
7070222	71	26.8	24.5	26.6
7070222	71	36	32	29.1
7070222	71	27.8	23.5	26.9
7324151	71	33.9	27.4	26
7324151	71	40.9	25.7	27.3
7324151	71	41.5	27.6	27.4
8132151	38	17.2	20.1	19.2
8132151	38	20.6	20.1	20.8
8132151	38	16.1	16.9	18.6
8132151	38	16.6	19.1	18.9
8132151	38	16.7	20.2	18.9
4141184	78	26.6	21.9	23.4
4141184	78	27.5	26	23.7
4141184	78	31	25.6	24.6
4141184	78	29.6	23.7	24.3
4141184	78	30.9	23.4	24.6
3563102	82	57.7	26.5	26.5
8243092	99	21.3	16.3	16.2
8243092	99	36.5	19.3	19.5
2354251	55	22.6	18.7	17
2354251	55	15.6	16.7	14.5
2354251	55	28.9	15.7	18.6
2354251	55	19.4	14.5	16
5821193	24	25.7	13.5	15
5821193	24	19.3	11.5	13.4
5821193	24	19.8	15.1	13.6
5821193	24	16.3	14.1	12.4
6518252	103	53.3	23	23.9
6518252	103	16	15	15
6518252	103	29.5	21.3	20.6
5068121	43	21.7	23.3	22.3
5068121	43	30.8	24.1	25.3
8440123	52	31.2	12.5	0
7623094	45	25.8	23.6	24.3
7623094	45	21.4	22.4	22.6
7623094	45	21.2	23.3	22.5
8544134	78	29	25	24.2
8544134	78	29	24	24.2
8544134	78	18.7	20.8	20.3
8544134	78	29.9	23.1	24.4
7735102	65	28	26	25.6
7735102	65	20.8	22.5	22.8
7735102	65	34.6	29	27.4
7735102	65	24.1	22.8	24.3
2662044	55	37.3	23.8	24.2
2662044	55	32.2	22.3	23.2
2662044	55	24.2	22	21.1
2662044	55	23.2	20.6	20.7
2662044	55	32.6	23.7	23.3
3942012	60	23.3	19.7	19.7
3942012	60	20.9	18.1	18.9
3942012	60	27.9	21.8	21
7352132	50	29	22.1	24
7352132	50	41.3	22.7	26.5
7352132	50	21	19.2	20.4
7352132	50	17.8	20.3	19.8
7352132	50	16.7	20.9	19.3
7352132	50	17.2	21.7	19.5
6721182	55	16.9	17.3	17.8
6721182	55	21.9	22.6	19.8
6721182	55	15.3	18	17
6721182	55	15.5	15.1	17.1
6721182	55	26.4	21.7	21.2
4141183	54	22.2	22.5	22
4141183	54	18.2	20.5	20.3
4141183	54	26.1	22	23.4
4141183	54	29.2	25.8	24.3
4141183	54	29.7	23.5	24.4
2247073	46	29.5	17.8	19.2
2247073	46	24.3	18.4	17.9
2247073	46	21.3	17.7	17
5066241	142	26.5	9.4	9.1
5066241	142	15.9	7.1	7.4
5233191	59	36.4	25.2	26.2
5233191	59	28.5	25.2	24.4
5233191	59	28.2	24.7	24.3
5233191	59	28	24.8	24.2
5233191	59	31.5	24.2	25.2
6719084	52	28	21.8	22.5
6719084	52	36.9	22.2	24.4
6719084	52	18.6	20.3	19.2
6719084	52	19.2	20.8	19.4
6719084	52	26.7	21.5	22.1
8439094	60	20.3	21.5	22.4
8439094	60	25.8	24.5	24.7
8439094	60	26.4	24.8	24.9
8439094	60	27.3	26.5	25.2
8548111	110	48.5	30	30.1
8548111	110	45.5	29.9	29.8
6919064	39	23.2	21.8	23.6
6919064	39	18.6	21.6	21.5
6919064	39	29.6	25.1	25.7
6919064	39	20.2	23.3	22.3
6919064	39	19.7	23.1	22.1
6919064	39	18.3	19.5	19.4
6919064	39	17.3	21.5	20.9
6919064	39	22.6	22.7	23.3
5237173	87	44.2	28.6	28.3
5237173	87	26.2	25.1	24.4
5237173	87	34.4	24.4	26.6
5237173	87	23	22.8	23.2
5237173	87	23.6	26.3	23.4
5237173	87	27.6	23.2	24.8
8560133	80	29.4	20.7	20.5
8560133	80	21.5	20	18.3
8560133	80	22.5	16.7	18.7
8560133	80	23.5	19.1	19
7136154	66	32.4	18.5	19.7
7136154	66	19.3	17	16.1
5138253	36	20.8	18.3	17
5138253	36	25.8	18.3	18.4
5138253	36	24.1	17.4	17.9
5138253	36	22.3	17.4	17.4
5138253	36	20.9	16.3	17
5830223	65	31.5	25.5	25
5830223	65	37.2	25.5	26.2
5830223	65	27.2	23.6	23.8
5830223	65	34.8	26	25.8
5830223	65	34	25.8	25.6
6742052	54	27.9	27.8	27.4
6742052	54	27	24.7	27.1
6742052	54	20.7	25.5	24.5
6742052	54	30	28.5	28.1
6742052	54	22.9	26	25.5
3556131	115	36.9	28.7	28.7
6558253	124	48	27.9	27.9
6558253	124	45.5	27.5	27.6
6558253	124	34.5	19.8	23.4
7525164	98	15.8	11.3	11.3
7525164	98	22.4	19.3	18.8
7525164	98	21.4	18	18.5
7525164	98	21.9	13.3	16.2
5921184	35	22.8	19.5	21.4
5921184	35	16	17.5	18.4
5921184	35	16.1	20.7	18.4
5921184	35	19.3	20.7	20
5921184	35	19.7	19.7	20.2
7963063	58	32.6	26.8	28.7
7963063	58	20.6	24.3	24.3
7963063	58	24.7	27.8	26.1
3541162	105	60.9	16.5	16.5
8842224	96	42.8	26.2	27.2
8842224	96	34.1	26.5	25.6
6018224	44	28.6	22.8	25.4
6018224	44	16.7	22.3	20.4
6018224	44	22.3	23.2	23.2
6018224	44	17.6	19.8	21
6018224	44	20.1	23.4	22.2
6018224	44	23.1	22.2	23.5
8544133	63	19.7	21	17.9
8544133	63	29	22	20.6
6439094	105	47.2	24.2	24.2
4656144	30	44	29.1	29.1
5436124	44	29.9	23.5	22.4
5436124	44	16.8	19.3	17.8
5436124	44	31	19.6	22.6
5436124	44	24.2	20.8	20.8
7128113	44	25.9	23.2	23.9
7128113	44	19.9	24.8	21.6
7128113	44	27.4	23.6	24.4
7128113	44	23.1	22.5	22.9
7128113	44	15.7	19.4	19.4
7128113	44	23.2	21.4	23
3756154	130	26.4	17.1	17.7
3756154	130	29	20.1	18.3
3756154	130	26.9	16.6	17.8
7925164	37	26	21.6	23.2
7925164	37	19.4	21.1	20.8
7925164	37	20.1	20	21.1
7925164	37	20.4	21	21.2
7925164	37	16.5	19.5	19.3
7925164	37	18.5	18	18.9
7925164	37	21.9	21.5	21.8
7925164	37	21.6	21.1	21.7
4461173	75	37.9	25.2	25.2
4461173	75	41.4	25.8	25.8
7933204	57	30.1	19.2	18.6
7933204	57	34.6	18.8	19.4
8445173	59	36.5	25.2	25.2
8445173	59	19.4	20	20
6419072	49	18.8	13.3	14.1
6322212	17	21	7.4	8.6
6322212	17	24.2	9.3	9.1
6322212	17	15.7	9.4	7.6
6322212	17	20.4	7.4	8.5
7223094	38	21.2	17.1	18.6
7223094	38	17.5	17.9	17.2
7223094	38	20.4	18.3	18.3
7223094	38	18.2	17.2	17.5
7223094	38	19.3	16.7	17.9
5717183	60	30.6	22.1	24.7
5717183	60	26.3	25.9	23.5
5717183	60	26.8	24.3	23.7
5717183	60	43.1	26.5	27.1
7825174	51	27.3	24.6	24.6
3670242	82	25.2	26.9	26.2
3670242	82	24	26.4	25.7
3670242	82	39.8	27.8	30.1
3670242	82	38	30.4	29.8
6930054	44	23.3	21.6	22.7
6930054	44	16.5	20.6	19.6
6930054	44	17.6	20.3	20.2
6930054	44	22.1	22.7	22.3
6930054	44	29.1	19	20.4
6930054	44	28.6	16	20.3
6930054	44	19.9	20.8	21.3
6930054	44	27.1	18.7	19.9
6930054	44	32.8	18.6	21.2
6930054	44	15.7	17.8	15.9
6930054	44	19.5	16.8	17.6
6930054	44	26.5	20	20.6
6930054	44	22.2	19.8	18.5
6930054	44	26.9	21.2	20.7
7127083	68	20	21.2	20.4
7127083	68	17.8	15.4	19.3
7127083	68	28.9	24	23.4
7127083	68	21.5	23.8	21
8543063	105	31.7	22.7	24.6
8543063	105	31.7	24	24.6
8543063	105	23.2	24.4	22.1
6440123	101	32.1	24	24.6
6440123	101	35.9	26	25.4
6219093	72	35.9	23.8	21.6
6219093	72	19.9	15.8	17.4
6219093	72	32.9	20.8	21.1
4566031	40	28.6	21.6	23.3
4566031	40	26.3	20.7	22.7
4566031	40	22.9	23.5	21.6
4566031	40	21	22	20.8
4566031	40	17.8	22	19.4
4566031	40	17.8	21	19.4
4566031	40	31.5	19.1	24.1
8155083	48	18.8	21.2	20.8
8155083	48	17.5	21	20.2
8155083	48	15.5	19.4	18.9
8155083	48	17.5	18	20
8155083	48	21.3	21	21.7
8155083	48	23.4	22	22.8
8155083	48	19.5	20.6	21.2
8155083	48	15.3	21.7	18.8
8748132	91	37.8	27.8	26.8
8748132	91	31	22	25.4
8748132	91	22.2	23.1	22.5
8748132	91	27.8	26.2	24.5
6622041	53	25.6	24.3	24.8
6622041	53	29.2	26.4	25.9
6438024	45	19.6	16.3	17.1
6438024	45	16.2	15.8	15.7
6438024	45	18.5	17.4	16.7
6438024	29	21.5	15.5	15.5
6438024	29	20.4	15.1	15.1
4866223	101	26.8	25.3	24.6
4866223	101	23.8	24.9	23.5
4866223	101	32.1	23.8	26.1
6522052	33	19	18.6	17.5
6522052	33	22	18.2	18.6
6522052	33	21.5	17.6	18.4
6522052	33	15.6	17	15.7
6516112	69	27	19.4	18.1
6516112	69	37.3	18.2	19.9
6516112	69	23.3	17.9	17.1
6015094	59	16.7	16.8	17.8
6015094	59	17.7	18.2	18.3
6015094	59	20.3	20.6	19.4
6015094	59	17.2	18.7	18.3
6015094	59	20.2	19.2	19.4
6015094	59	17.5	16.8	18.4
6015094	59	19.5	19.6	19.1
2356132	25	26.2	11.5	13.6
2356132	25	16.3	10.5	11.3
2356132	25	23.9	12.5	13.2
2356132	25	16.2	12.7	11.2
2356132	25	26.8	15.2	13.7
2356132	25	28.8	14.6	14.1
4141181	63	22.5	23.2	22.1
4141181	63	15.4	18.1	18.7
4141181	63	25.9	21.5	23.3
4141181	63	25.9	22.4	23.3
4141181	63	19.6	22	20.9
4141181	63	22.3	22.9	22
8240144	38	46	19.5	19.5
6618023	39	19.2	13.3	13.3
6838241	54	24.1	19	19.8
6838241	54	53.3	22.5	22.5
6838241	54	22.9	19.5	19.5
7327104	57	30.8	24	26.2
7327104	57	15.3	18.4	0
7327104	57	25	26.1	24.4
7327104	57	23.5	25.6	23.8
7327104	57	33.7	25.3	26.9
7327104	57	16.6	20.6	19.3
7327104	57	31	24.1	24.7
7327104	57	19.6	25.4	25
7327104	57	16.3	20	0
7327104	57	19.6	24.6	25
7823072	80	43.4	27	28.9
7823072	80	44.3	31	29.1
4857191	50	24.7	20.8	20.5
4857191	50	32.6	22.4	22.5
4857191	50	31.9	22.1	22.4
8035073	61	21.1	19.3	20.5
8035073	61	22.5	21.4	21.1
8035073	61	23.2	19.9	21.3
8035073	61	19.5	22	19.8
7635074	43	16.2	10	10
7635074	43	50.5	23	25
7635074	43	31	24	22.2
9152154	48	30.9	24.7	25.4
9152154	48	35.6	27.2	26.5
6759081	71	38.9	27	25.9
6759081	71	47.1	28.3	27.1
6759081	71	17.1	17	18.6
6953204	51	38	21.3	22.6
6953204	51	31.3	22.5	21.3
6414022	69	20.2	17.8	18.4
6414022	69	17.4	17.5	17.3
6414022	69	27.7	19.3	20.7
6414022	69	20	17.2	18.4
6414022	69	15.5	16.8	16.4
6818041	71	19.7	20.4	19
6818041	71	18.7	18.4	18.5
6818041	71	25.4	19.6	21
7463071	74	28.1	25.8	25
7463071	74	27.8	26	24.9
7463071	74	22.5	20.7	23
7463071	74	28.5	25.8	25.1
7627074	43	20.1	14.4	14.4
2550254	50	27.5	21	20.7
2550254	50	38.8	22.5	22.9
6438022	62	24.5	18	18.8
6438022	62	19.1	16.6	17.1
6438022	62	20.4	18.8	17.5
6438022	62	18.4	16.4	16.8
6438022	62	21.2	17.5	17.8
6438022	62	16.1	14	15.8
6438022	62	15.3	15.4	15.4
8442223	54	19.3	16	17.2
8442223	54	35.4	22.7	21.3
6725201	63	32.5	19	19
6725201	63	32.6	21.6	20.4
6725201	63	28.3	18.4	19.5
6938011	83	40.2	29	30.3
6938011	83	35.3	30.6	29.3
8543063	100	30.5	21.4	22.8
8543063	100	29.6	21.8	22.6
8543063	100	22.9	22.6	20.6
2968133	42	36	19	20.1
2968133	42	20.9	15.5	16.6
2968133	42	28.8	21	18.8
8841192	68	31.2	26.7	26.9
8841192	68	32	28	27.1
8841192	68	25.9	25.2	25.3
8841192	68	30.9	26.3	26.8
5720134	55	26.9	26	25.5
5720134	55	36.6	27.5	28
5720134	55	42.4	25.6	26.8
5720134	55	30.7	25.6	24.5
6318011	76	21.4	18.2	19
6318011	76	35.5	21.6	22.6
6318011	76	20.3	18.7	18.5
6318011	76	26.2	22	20.5
5415073	142	57.9	29	29.5
5415073	142	42.3	29.2	27.8
5415073	142	31	24.7	25.5
8231074	89	39.2	27.3	28.8
8231074	89	29.1	27.8	26.4
8231074	93	36.7	24.5	26.4
8231074	93	38.5	28.7	26.8
6630222	47	27.4	20	18.5
6630222	47	28.1	17.2	18.7
6926251	33	18.9	17	17.9
6926251	33	15.6	17.5	16.4
6926251	33	23.4	18.7	19.4
6926251	33	16.6	14.7	16.9
6926251	33	24.8	18.6	19.8
6819072	36	17	18.4	17.2
6819072	36	22.2	17.2	19.3
6819072	36	25.4	20.9	20.3
6819072	36	15.1	16.4	16.3
6738031	39	20.6	21.5	20.8
6738031	39	22.5	19.4	20.8
6738031	39	15.8	19.1	17.9
6738031	39	19.6	20.3	20.4
6738031	39	17.6	19.4	19.5
6738031	39	16.2	16	16
6738031	39	27.2	21.7	23.1
6738031	39	21.2	22.4	21.1
7142233	55	30.3	23.7	23.3
7142233	55	38.8	23	25
7142233	55	33.9	25.7	24.1
8744114	54	19.3	16	17.1
8744114	54	37	20.8	21.5
8744114	54	22.7	20.1	18.3
8744114	43	20.4	19.7	19.7
8744114	43	21.4	20	20.1
6919064	34	21.3	18.6	20.6
6919064	34	17.1	18.7	18.8
6919064	34	27.4	20.8	22.6
6919064	34	18.4	19.5	19.4
6919064	34	17.9	20.3	19.2
6919064	34	18.3	19.5	19.4
6919064	34	16.8	18.3	18.7
6919064	34	21.1	19.9	20.5
6028143	95	49	30.7	31.6
6028143	95	32	29	28.5
6028143	95	30.3	28.2	28
4866223	96	26.3	24.5	23.7
4866223	96	24.1	24	23
4866223	96	30.7	23.1	25
7734211	92	32.9	27.8	27.1
7734211	92	30.1	27.8	26.4
7734211	92	35.2	29	27.7
7734211	92	15.1	15.8	19.1
7734211	92	32.6	28.3	27.1
5716152	32	27.5	18.4	18.9
5716152	32	21.6	15.8	17.3
5716152	32	16.8	17.3	15.5
6129163	51	37.7	22.1	23.1
6129163	51	42.2	24.8	23.8
6718234	42	22.8	21.2	21.3
6718234	42	15.2	20.2	17.9
6718234	42	21.3	22.2	20.8
6718234	42	27.2	21.7	22.7
6718234	42	28.3	22.1	23
6718234	42	24.5	23	21.9
6718234	42	25.7	18.8	22.3
4043074	62	29.3	24	24.5
4043074	62	23.8	21.9	22.8
4043074	62	25.5	23.3	23.4
4043074	62	25	24.8	23.2
8850223	71	21.2	16.9	17.7
8850223	71	26.7	19.6	19.3
8850223	71	20	19.3	17.3
8850223	71	20.1	15.8	17.3
5269172	75	63	21.9	23.5
5269172	75	65.5	25.3	23.7
8235094	91	46.4	28.4	25.6
8235094	91	33.5	21	23.6
8235094	91	26.3	19.4	19
8235094	91	18.9	18.2	16.8
8235094	91	15.1	13.6	15.2
6642024	119	24.2	20.3	20.7
6642024	119	24.2	19	20.7
6642024	119	24.1	21.9	20.7
6642024	119	22.9	23.1	20.3
6642024	119	23.5	18.8	20.5
6642024	119	20.4	20.6	19.3
6642024	119	22.9	18.6	20.3
6524154	72	29.7	26.9	25.9
6524154	72	34.6	26.2	27.1
6524154	72	34.4	26.8	27.1
6524154	72	24.7	24.3	24.2
5716111	57	32.5	27.5	28.4
5716111	57	19.6	24.4	23.6
5716111	57	32.9	28.3	28.5
5716111	57	21.8	26.2	24.7
5716111	57	29.8	25.3	27.7
5716111	57	21.8	25.3	24.7
3763081	55	31.3	22.6	24.6
3763081	55	23.4	24.6	22.2
3763081	55	29.4	23.4	24.1
2846021	35	22.8	19.4	18.4
2846021	35	33.8	20	21.1
8855094	63	37.4	19	21.1
8855094	63	29	21.5	19.6
6222224	53	26.4	22.7	22.7
6222224	53	24	19.1	22
6222224	53	27.2	23.5	23
6222224	53	27.3	25.2	23
6222224	53	30.9	24.2	23.9
7444124	59	35.3	26.5	25.6
7444124	59	28.8	23.8	24.1
7444124	59	27.6	22.7	23.8
7444124	59	25.5	22	23.1
7444124	59	36.3	25.8	25.8
7444124	59	21.8	23.3	21.8
2947082	39	22.2	20.9	21.4
2947082	39	18	20.5	19.6
2947082	39	16.9	18.5	17.9
2947082	39	19.4	20.3	20.3
2947082	39	24.9	20.8	22.4
2947082	39	19.2	21.2	20.2
6819073	107	44.7	26.9	26.9
3556131	110	36.8	27.4	27.4
7844122	39	23.1	19.7	20.1
7844122	39	18.8	19.7	18.5
7844122	39	18.3	20.5	18.3
7844122	39	29.1	21.8	21.8
7844122	39	28.4	18.1	21.7
6339101	50	22.5	20.8	22.6
6339101	50	19.8	22	21.4
6339101	50	28.7	24.7	24.6
6339101	50	18.2	24.3	20.6
6339101	50	22.9	22.5	22.7
6339101	50	19.8	18.8	21.4
6339101	50	15.5	17.1	17.2
5335102	46	23	19.6	18.9
5335102	46	21.1	18.7	18.3
5335102	46	20.7	19.1	18.2
5335102	46	15.7	14.3	16
5929181	99	39.3	28.3	28.6
5929181	99	41.9	28.8	29
5929181	99	44.3	29.8	29.4
7425174	23	20.2	7.7	8.3
7425174	23	15.2	7.9	7.3
3669173	100	43.1	23.2	24.1
3669173	100	27.6	22	21.2
5335103	48	19.7	18.7	19.2
5335103	48	16.7	20.4	17.8
5335103	48	16.7	17	17.8
5335103	48	18.8	17.4	18.8
5335103	48	18.8	18.6	18.8
5335103	48	22.2	19.6	20.1
5335103	48	24.8	21.7	20.9
5618224	100	32.5	27	25.6
5618224	100	37.4	24.9	26.7
5618224	100	40.4	27.5	27.2
7070224	75	17	17.6	18.7
7070224	75	25.7	22.5	22.2
7070224	75	22.7	21	21.2
7070224	75	28.4	23.8	23
7070224	75	43.4	22.2	22.2
7070224	75	27.8	23.2	22.8
6318234	38	18.2	14.9	14.2
6318234	38	19.5	14.2	14.6
6318234	38	16.2	13.5	13.5
7223092	44	30.9	19.9	20.8
7223092	44	28.2	21	20.2
6140152	64	43	23.7	23.7
7130214	100	42.6	29.2	31.2
7130214	100	26.7	26.5	27.3
7130214	100	33.9	29.8	29.5
7130214	100	37.1	32.6	30.2
7930252	105	43.2	26.3	26.2
7930252	105	34.7	24.8	24.9
3941203	85	46	32	31.7
3941203	85	39.9	30.4	30.7
7328133	63	21.7	21	21.1
7328133	63	22.6	20.8	21.5
7328133	63	26.6	21.8	0
7328133	63	25.1	23.1	22.3
7328133	63	19.2	19.8	20.1
6332133	117	43.7	25.7	27.9
6332133	117	43.4	28.9	27.8
6332133	117	37.9	27.8	27
6332133	117	33.7	26.3	26.1
8155083	43	17.6	19.7	20
8155083	43	16.9	19.5	19.7
8155083	43	15.5	19.4	18.9
8155083	43	17.5	18	20
8155083	43	21.3	21	21.7
8155083	43	21.8	21.6	21.9
8155083	43	18.4	20.2	20.4
8155083	43	15.3	21.7	18.8
9152154	43	29.2	24.7	24.5
9152154	43	33.3	25.4	25.6
6924153	75	46.8	27	30.5
6924153	75	23	27.3	24.5
7627071	49	22.6	16	16.6
7627071	49	16.3	16.8	14.4
7627071	49	19.5	13.5	15.6
7627071	49	18.2	15.9	15
6521161	76	23.7	19.1	19.1
6521161	76	27.9	21.5	20.2
6521161	76	24.5	18.1	19.3
6521161	76	17.8	19.5	17
3858022	49	31.8	23	22.4
3858022	49	25.8	21.4	20.9
3858022	49	20	18.4	18.9
3858022	49	25.8	20.5	20.9
6519064	46	20.2	18.7	17.1
6519064	46	24.1	18	18.3
6519064	46	18.9	16.2	16.6
6519064	46	19.3	15	16.8
6519064	46	18	16	16.3
6519064	46	17.3	15.5	16
6858042	94	34.1	31.2	30.9
6858042	94	34.1	31.1	30.9
6858042	94	35.7	30.5	31.2
6858042	94	37.1	31.7	31.6
7729164	59	22.3	19.7	22.2
7729164	59	28.5	25.7	24.3
7729164	59	25.4	25.4	23.3
4244123	88	38.4	25.6	27.4
4244123	88	42.8	29.9	28.1
6422243	39	24.1	16.5	18.6
6422243	39	19.2	17.9	17.1
6422243	39	16.6	18.7	16
6422243	39	19.7	14.7	17.3
4440121	156	34.6	28.5	27.6
4440121	156	42.4	28.2	29.1
7834243	83	21.2	21.1	21.3
7834243	83	19.9	18.5	20.7
7834243	83	25.3	23.4	22.9
7834243	83	26.4	25.4	23.2
6818221	77	35.2	27.8	27
6818221	77	22.7	21.3	23.4
6818221	77	24.3	23.6	24
6818221	77	28.9	25.2	25.5
6818221	77	25	24.9	24.2
6818221	77	21.5	24.2	22.9
6028144	95	27	25	25
6028144	95	39	27.8	27.9
8747061	64	33.2	25	23.6
8747061	64	16.5	16.1	18.1
8747061	64	17.9	18.9	18.8
8747061	64	31	24.2	23.1
8747061	64	24.3	21.3	21.3
6522051	32	20.8	17.9	16.1
6522051	32	32.6	16.8	18.9
8139081	70	34	18.5	19.2
8139081	70	30.4	19.3	18.6
8654223	80	19.2	21.8	21
8654223	80	23.5	22	22.8
8654223	115	41	28.2	28.2
5335104	69	31.6	25.4	25.1
5335104	69	24.3	18.8	23
5335104	69	21.4	24.8	21.8
5335104	69	23.1	25.3	22.5
5335104	69	17.6	18.2	20
7341182	110	22.6	12.7	13.7
7341182	110	28.2	15.6	14.8
7341182	110	24.8	12	14.1
7341182	110	17.4	12.6	12.3
7341182	110	18.4	14.9	12.6
7454222	62	21.4	22	22.7
7454222	62	32.4	28.4	26.3
7454222	62	25	22.2	24.1
7454222	62	21.9	23.6	22.9
6515082	44	23.7	21.3	20.9
6515082	44	25.3	21.1	21.5
6515082	44	17.3	14	16.2
6515082	44	25.1	22.3	21.4
6515082	44	31.2	22	23
8640142	50	24.2	21.5	22.2
8640142	50	15.6	19.3	18.4
8640142	50	15.4	18.4	18.3
8640142	50	15.8	18	18.5
8640142	50	19.3	19.1	20.3
8640142	50	19.5	19.3	20.4
3742032	51	16.2	19.5	17.6
3742032	51	19.8	18	19.3
3742032	51	26	20.5	21.5
3742032	51	27.1	21.3	21.8
3742032	51	23.4	21.2	20.7
8539083	95	22	22	21.6
8539083	95	21	20.8	21.2
8539083	103	29.1	21.7	22.1
8539083	103	18.3	18.7	18.4
6920131	57	30.5	23.5	23.2
6920131	57	38.7	24.5	24.8
6920131	47	29.4	25.5	25.5
7623094	40	25	22.6	23.3
7623094	40	19.6	21.2	21.2
7623094	40	20.3	22.2	21.5
6062244	69	26.2	26.5	26
6062244	69	31.9	26.9	27.7
6062244	69	28.4	26.9	26.7
8652123	81	39	31.1	30.8
8652123	81	27.7	26.7	27.8
8652123	81	36.5	31.1	30.2
6521201	76	30.1	19.8	20.3
6521201	76	23.5	19.5	18.6
6521201	76	16.4	15.4	15.8
6521201	70	17.7	16.2	17.3
6521201	70	29.5	22.5	21.1
6516153	89	34.5	18.2	19.6
6516153	89	18.6	15.1	15.7
6516153	89	17.9	18	15.5
6516153	89	18.8	15	15.8
6720114	63	17.4	17.7	17
6720114	63	18.4	16.6	17.4
6720114	63	19.4	17	17.8
6720114	63	17.2	17.5	16.9
6720114	63	19.3	18.2	17.8
6720114	63	17.4	16.7	17.4
6720114	63	25.4	19.6	19.8
5539064	53	27.5	22.6	22.4
5539064	53	28	20.7	22.6
5539064	53	23.7	20.2	21.3
5539064	53	28.4	21.7	22.7
5539064	53	18	19.7	18.9
5539064	53	23.2	21.6	21.1
5539064	53	26.8	21.8	22.2
5539064	53	16.3	18.8	18.1
5539064	53	18.4	21.5	19.2
8262221	42	16.2	19.7	19.1
8262221	42	17.7	21	19.9
8262221	42	20.5	21	21.3
8262221	42	24.4	21.1	22.8
7330011	72	40.3	27.3	27.3
7330011	72	35.9	26.5	26.5
8243093	42	19.3	19.8	19.4
8243093	42	15.9	17	17.8
8243093	42	17.3	18.9	18.5
8243093	42	23.3	20.8	20.8
7930251	73	23.3	20.5	18.8
7930251	73	27.2	20.7	20.3
7930251	73	25.9	18.5	19.5
7930251	73	28.1	19.2	20.1
6018044	39	29.3	20.6	23.6
6018044	39	15.1	19.3	17.9
6018044	39	19.7	20.5	20.3
6018044	39	19.3	19.9	20.1
6018044	39	17.6	20.3	19.3
7541201	44	30.3	21.2	21
7541201	44	27.5	20.2	20.4
8455094	66	42.6	31	31
8648144	51	22.3	22.1	22.7
8648144	51	20.3	19.7	19.4
8648144	51	25.6	21.8	22.1
8648144	51	18	21.4	20.8
8648144	51	25.7	23.9	24
8648144	51	24.6	21.4	21.8
8142031	83	40.8	27	27.8
8142031	83	32.9	28.6	26.3
8142031	83	25.2	22.6	24.1
8744113	65	36.7	27.1	25.4
8744113	65	22.1	17.8	20.3
8744113	65	30.3	25.4	24
2351083	129	38.5	20.9	21.5
2351083	129	35.8	21.6	21.1
2351083	71	35.9	16.8	19.5
2351083	71	31	19	18.7
2351083	71	19.4	17.5	15.7
2351083	71	32.6	20.5	19
2351083	71	21.5	15.4	16.4
6519104	53	29.3	19.6	20.2
6519104	53	18.4	18.8	16.9
6519104	53	27.7	19.3	19.8
6519104	53	25.8	17	19.3
6519104	53	23.2	19.7	18.6
7522032	23	23.4	10.1	10
7522032	23	25.8	10.3	10.3
7522032	23	15.7	8.4	8.5
6418224	44	51.6	24.8	21.2
6418224	44	24.8	22.7	23.8
6418224	44	25.6	24.8	24.1
6418224	44	17.9	21.2	20.9
7018242	70	28	18.9	20.1
7018242	70	47.4	24.5	23.1
8640142	55	26	23.1	23.6
8640142	55	16.7	21.3	19.7
8640142	55	16.2	18.7	19.5
8640142	55	15.1	20	18.8
8640142	55	17.2	19.2	20
8640142	55	20	21	21.4
8640142	55	20.7	21.1	21.7
8741163	74	41.8	24.6	25
8741163	74	51.6	26.6	26.2
5619074	90	36.5	26.9	25.6
5619074	90	44.1	25.4	26.8
5234044	34	15.6	19.3	17.9
5234044	34	15.8	16.2	18
5234044	34	17.4	18.5	18.8
5234044	34	23.9	22.3	21.4
6717201	114	48.8	22.7	24.4
6717201	114	31	23.3	21.8
8342013	95	37	24.7	25.8
8342013	95	19	20.7	20.4
8342013	95	21	22.8	21.3
8342013	95	38	24.9	26
8030024	97	38.4	27.2	27.3
8030024	97	38.8	24.7	27
8030024	97	37.8	27.2	27.2
8030024	97	23.1	24.8	22.8
8030024	68	36.5	27.1	27.1
5930254	80	28	26.8	26.9
5930254	80	34.8	29	28.9
5238023	115	42.9	32.3	31.4
5238023	115	22.1	24.5	25.2
5238023	115	36.3	30	30.1
3343061	76	36.2	28	27.2
3343061	76	33.4	26.2	26.6
3343061	76	30.5	25.5	25.9
7546214	54	38.5	25.4	25.5
7546214	54	22.3	21.4	21.3
7932131	58	43.6	24.2	26.2
7932131	58	36.9	27	25.1
7932131	58	27.4	23.9	0
7932131	58	29.1	24	23.1
3158011	77	38.5	26.9	26.9
3158011	77	43.7	27.7	27.7
6540153	100	53	27.5	27.5
9053192	78	29	21	23.7
9053192	78	32	27.8	24.4
9053192	78	37.2	24.8	25.5
6221191	33	27	18.5	21
6221191	33	18.4	17.9	18.1
6221191	33	19.9	19.4	18.7
7645173	43	31.8	21.6	20.6
7645173	43	17.4	15.6	16.4
6028142	103	50.2	30.2	30.1
6028142	103	25.9	23.6	25.1
6028142	103	39.4	30.2	28.6
8747063	53	19.8	20.8	20.3
8747063	53	34.5	26.7	24.7
8747063	53	33.6	23.4	24.5
8747063	53	34	23.1	24.6
8652124	54	19.9	19.2	19.5
8652124	54	34.7	24.5	23.8
8652124	54	26.2	21.2	21.8
8652124	54	33.2	23.7	23.5
6216142	66	25.2	21.1	20.1
6216142	66	21.8	18.7	19
6216142	66	18.5	17.2	17.7
6216142	66	20.9	18.4	18.7
6216142	66	24.5	20.1	19.9
4043072	91	39.1	26	26.3
4043072	91	19.8	21.2	20.9
4043072	91	39.2	26.3	26.4
4043072	91	29.6	25.2	24.4
4043072	91	29	23.8	24.2
4043072	91	42.3	26.3	26.8
5930214	169	29.2	23.6	23.6
7835093	92	28.8	23.7	24.4
7835093	92	30.5	27.2	24.8
7835093	92	40.5	25	26.9
4440122	54	36.2	25	24.4
4440122	54	33.6	20	23.9
4440122	54	21.1	22.9	20.3
4440122	54	16.6	18.3	18.1
5938213	79	43	22.9	22.7
5938213	79	37.7	21	22
5938213	79	40.4	23.2	22.4
5157163	65	25.1	22.6	0
5157163	65	17.9	19.2	19.7
5157163	65	24.1	22.7	22.2
3258221	92	27.3	18.7	18.6
3258221	92	28.9	18.9	19
3258221	88	34.2	24.2	24.2
3258221	88	40.4	25.2	25.2
6018222	61	26.5	18.9	20.7
6018222	61	30.3	21.2	21.6
6018222	61	19.5	21.1	18.4
6018222	61	18.9	17	18.2
6018222	61	20.5	19.6	18.8
6018222	61	24.7	19.6	20.2
5438224	73	37.7	30.9	31.6
5438224	73	28.2	29.7	29
6722034	60	21.9	24.7	22
6722034	60	26.7	24	23.9
6722034	60	19.6	18.2	20.9
5418022	46	29.8	22.4	24.1
5418022	46	30.6	25.4	24.3
5418022	46	25.3	23.2	22.7
8062244	50	28.8	18.2	19.9
8062244	50	15.1	17.8	15.3
8062244	50	18.8	15.4	17
8062244	50	19.4	17.4	17.2
3343061	81	33.6	27	26.5
6317164	70	32	19	17.6
6317164	70	27	15.3	16.7
6317164	70	33	18.1	16.3
6317164	70	26.9	16	15.3
7023074	33	19.7	12	12.3
7023074	43	44.7	21.3	21.3
7023074	43	16.8	15	13.8
7023074	43	23.3	16.6	15.8
7023074	43	27	18.8	16.6
6519102	68	17	16.1	17.9
6519102	68	25.2	22.2	21.1
6519102	68	27.8	23.8	21.8
6519102	68	18.6	17.9	18.7
8147082	57	32.1	19.3	22.5
8147082	57	23.8	20.1	20.4
8147082	57	19.5	22.1	18.8
5417173	41	22.2	11.7	13.1
5417173	41	27.7	15.6	14.1
8236122	94	32.1	29.1	27.4
8236122	94	32.5	25.7	27.5
8236122	94	28.9	26.6	0
8236122	94	32.5	27.5	27.5
6618243	48	16.9	14.9	15
6618243	48	19.1	16.4	15.9
6618243	48	19.6	16.3	16
6618243	48	20.4	15.2	16.3
8339102	102	32.1	29.9	30.4
8339102	102	43.9	33.5	33
6415093	54	24.1	22	21.5
6415093	54	19.2	19.2	0
6415093	54	19.4	19.3	19.7
6415093	57	22.5	20.3	21.4
6415093	57	28.9	20.5	20.5
6415093	57	18.5	18.9	19.7
6415093	57	17.5	21.4	19.3
6415093	57	26	24.2	22.5
6415093	57	22.9	20.3	21.5
6415093	57	23.2	20.7	21.6
8036144	88	43.7	25.9	25.5
8036144	88	62.3	26.9	27.3
6414024	61	38.2	23.9	24.4
6414024	61	34	22.3	23.6
6414024	61	31.1	22.9	23
6414024	61	31.6	24.9	23.1
8244124	160	41	34	32.3
8244124	160	47.6	31.7	33.5
6018042	43	27.3	24	22.2
6018042	43	15.8	18.4	17.2
6018042	43	31.3	21.8	23.2
6018042	43	20	19.7	19.7
6018042	43	30.2	21.2	23
6018044	44	31.9	22.5	25.5
6018044	44	15.9	21	19.3
6018044	44	21.3	22.5	22.1
6018044	44	21.5	21.8	22.2
6018044	44	18.5	21.4	20.8
6538012	61	16.4	13.3	15.4
6538012	61	28	21.7	19.1
6538012	61	28.3	20.6	0
6956111	117	42	28	29.1
6956111	117	46	30.8	29.7
8649172	86	30.6	25.8	26.6
8649172	86	36.4	28.4	27.9
8649172	86	25.6	24.6	25
8649172	86	24.3	26.5	24.5
8649172	86	38.9	27	28.4
8850222	59	28.9	28.4	26.9
8850222	59	23.8	24	25
8850222	59	49.2	31.8	30.8
8850222	59	31.6	26.3	27.6
8035072	63	24	24.5	24.1
8035072	63	20	22.7	22.4
8035072	63	19.7	21.8	22.3
8035072	63	16.8	22.1	20.7
8035072	63	24.1	23	24.1
8035072	63	15.7	19.5	20.1
6821172	73	31.6	22.6	24.7
6821172	73	28.6	26.4	23.9
6821172	73	33.3	24.5	25.1
6527063	30	20.9	21.5	21.5
6527063	30	32.8	22.5	22.5
4466222	81	48.2	24	25.5
4466222	81	34.5	24.8	23.4
8138232	44	20.4	17.4	18.1
8138232	44	19	17	17.6
8138232	44	18	15.6	15.7
8138232	44	15.6	15.6	16.1
8138232	44	16.2	16.8	16.4
8138232	44	15.9	16.8	16.2
6925181	56	40.6	25.5	25.5
6925181	56	32.9	24.2	24.2
6925181	56	31.6	24.2	23.9
6925181	56	30.7	23.3	23.7
3862223	56	43.4	22.3	23.1
3862223	56	39	23.3	22.5
5830224	60	29.2	23.3	23.2
5830224	60	30.9	22.5	23.6
5830224	60	25.7	22.2	22.2
5830224	60	31.8	24.8	23.8
5316151	89	34.2	25	23.7
5316151	89	27.2	21.8	22
5316151	89	21.3	21.4	20.6
5316151	89	31.3	22	23.1
8441193	39	37.3	16.8	16.7
8441193	39	26.6	12.9	15.1
3941201	88	32.3	31.7	30.4
3941201	88	33.5	31	30.7
3941201	88	26.8	27.1	28.6
8638041	76	23.3	19.2	20.1
8638041	76	28.4	22.7	21.7
3168154	44	47.5	24.4	24.4
8340134	32	19.1	10.5	10.5
8143102	48	25.1	20	20.6
8143102	48	18	20.1	18.9
8143102	48	22.2	19.8	20.7
8143102	48	22.8	20.5	20.9
8143102	48	21.3	20.3	20.3
7727064	61	53	21.8	21.8
8648143	53	29.3	23.6	23.2
8648143	53	17.3	18.8	18.7
8648143	53	30	22.3	23.4
8648143	53	16.6	18.1	18.5
8648143	53	22.8	22.3	21.2
8741164	41	21	17.8	18
8741164	41	23	20.1	18.7
7546211	42	28.9	17.4	19.1
7546211	42	30.2	21	19.3
8035072	68	26	25.2	25
8035072	68	21.6	23.9	23.3
8035072	68	20.2	22.5	22.7
8035072	68	17.5	22.8	21.3
8035072	68	25.5	23.4	24.8
8035072	68	15.9	19.5	20.3
6638041	73	22.8	20.9	22.1
6638041	73	49	29.6	28.1
4962054	78	38.4	27.1	27.1
4962054	78	27.3	22.1	24.5
4962054	78	18.5	21.2	20.9
4962054	78	16.7	21.6	19.9
7327101	51	22.5	24.7	24.3
7327101	51	24.2	25.6	24.9
7327101	51	22.3	23.3	0
7327101	51	21	23.8	23.6
7327101	51	21.7	22.6	23.9
7327101	51	15.2	19.8	0
5520114	47	25.4	22.1	22.1
5520114	47	43.2	22.2	25.8
5520114	47	35.4	23.2	24.5
5520114	47	18	21.8	19.2
5520114	47	22	22.3	20.9
5520114	47	23.4	20.7	21.4
5520114	47	17.4	16.5	17.6
5520114	47	20.4	20.8	20.3
6439094	110	49.3	24.8	24.8
2658242	58	20.8	8.8	10.1
2658242	58	15.8	9.9	8.8
8853173	74	39.3	29.5	28
8853173	74	24	22.7	24
8853173	74	30.9	25.2	26.2
8853173	74	32.4	27.6	26.6
7130034	48	24.3	23.4	22.9
7130034	48	23.2	22.3	22.5
7130034	48	20.8	21.3	21.6
7130034	48	25	24	23.1
7130034	48	21.3	21	21.8
6515083	42	26.8	13	13
5138032	94	41.4	28.4	27.3
5138032	94	31.5	25.2	25.4
5138032	94	33.8	24.6	24.6
5138032	94	27	21.8	24.1
5138032	94	41.6	29	27.3
6421171	83	32.4	20.2	19.8
6421171	83	24	18.9	17.9
6421171	83	17.9	16.7	15.9
6421171	83	29.4	20	19.2
6421171	83	22.5	16.4	17.5
7431073	63	24.6	19.7	20
7431073	63	38.1	23.2	22.9
2948113	82	31.6	27	26
2948113	82	36.6	27.2	27.1
2948113	82	39	26.5	27.6
5918014	87	29.2	23.2	23
5918014	87	36.8	23.8	24.6
5918014	87	34.2	24.6	24.1
7023074	28	16.1	9.5	9.5
7023074	38	43.9	19.4	19.4
7023074	38	20.7	14.7	13.6
7023074	38	24.3	15.8	14.4
5335101	49	19.9	19.8	19.4
5335101	49	19	17.4	19.1
7237174	73	26.2	20.9	21.9
7237174	73	28.7	25	22.6
7237174	73	15.4	14.4	17.2
7237174	73	26.4	21.9	21.9
7237174	73	32.3	25.8	23.4
4344113	55	20.4	15.7	15.3
4344113	55	21	16.3	15.5
4344113	55	15.6	13.7	13.5
5928113	78	32.4	31.3	30.2
5928113	78	28.4	26.5	28.9
5928113	78	33	31.8	30.4
7330011	77	42.7	29.2	28.6
7330011	77	37.6	27.1	27.7
5923102	114	41.7	27.8	27.5
5923102	114	31.6	25.2	25.5
8155082	43	31.8	19.4	22
8155082	43	19.9	21.2	18.1
8155082	43	25.2	21.4	20.4
8155082	43	34.4	24	22.5
6742051	118	25.2	20.3	21.2
6742051	118	27.5	22.8	21.9
6924151	50	23.8	24.3	23.2
6924151	50	26.3	23.3	24.1
6924151	50	24	23	23.3
6924151	50	29.9	24.9	25.1
6924151	50	24.5	23.5	23.5
2950032	85	43	30.5	28.6
2950032	85	35	25.4	27.2
6922233	62	35.2	21.9	20.4
6922233	62	16.5	11.5	15
6922233	62	30.1	22.6	19.5
6316132	39	19.5	18.1	18
6316132	39	17.2	17.3	17.1
6316132	39	17.4	17.6	17.2
6316132	39	18.9	17	17.8
8341163	23	16.2	9.7	9.7
8341163	50	25	16.6	17.8
8341163	50	24.6	18.4	17.7
8341163	50	24.1	18	17.6
7146031	32	22.6	12	14.9
7146031	32	17.3	15.8	13.2
3541162	110	62.4	17.8	17.8
6738032	46	23.1	24.3	23.5
6738032	46	20.7	22.8	21.5
6738032	46	24.5	22.6	23
6738032	46	23.5	23.7	23.7
6738032	46	25.7	24.2	24.5
6738032	46	20.5	22.2	22.4
6738032	46	19.7	24.3	22.1
6738032	46	22.6	23.8	23.3
6738032	46	28.2	24.5	25.3
6738032	46	30.6	24	25.9
6738032	46	33.2	25.8	26.6
5136153	89	46.7	28.6	28.6
5136153	89	28.6	23.8	24.2
7134232	77	45.7	26.1	25.6
7134232	77	40.9	24.5	25
8233172	71	49.8	22.3	22.3
8233172	71	23.6	23.5	25
8233172	71	27	28.2	26.2
8233172	71	18.3	22	22.4
7030043	44	40.2	21.8	23.7
7030043	44	17.2	18.8	17.4
7963063	53	31.1	25	27.2
7963063	53	18.7	22.8	22.4
7963063	53	24.3	26.5	25
7940132	91	20.8	24.6	25.4
7940132	91	21.3	23	25.1
7940132	91	35.1	32	30.7
7940132	91	29.5	28.1	29.1
7940132	91	37.3	32	31.2
4556154	47	19.4	17.9	18.3
4556154	47	21.6	19.9	19.2
4556154	47	16.3	16.7	17
2351083	124	34	20.5	20.5
2351083	66	29.6	18.6	18.3
2351083	66	18.8	16	15.4
2351083	66	30.5	19.3	18.4
2351083	66	19.3	13.9	15.5
5152152	50	25.3	25.2	25.6
5152152	50	22.5	25.2	24.5
5152152	50	29.3	26.2	27
5152152	50	37.9	28.2	29
5152152	50	18.9	23.8	22.8
8122054	88	33.4	26.5	26
8122054	88	41.9	27	27.6
2354252	82	38.2	17.6	18.1
2354252	82	24.1	15.3	15.6
2354252	82	37.8	19.2	18.1
2354252	82	29	18.8	16.7
2354252	82	38.7	15.7	18.2
7529183	66	41.9	27	28.3
7529183	66	26.7	23.8	24.8
7529183	66	25.8	25.4	24.5
7529183	66	29.4	25.9	25.7
7529183	66	20	23.9	22
7529183	66	34.4	28	26.9
7529183	66	20.6	19.3	20.3
7324153	70	31.1	25	25.6
7324153	70	22.4	24.1	22.8
7324153	70	28.5	24	24.9
7324153	79	31.5	26.9	25.8
7324153	79	20.2	20.8	21.7
5917201	109	52.8	26	24.8
5917201	109	52.9	23.5	24.8
8952131	87	22.5	19.6	19.3
8952131	87	23.3	19.8	19.6
8952131	87	23	19.5	19.5
8952131	87	27.3	21	20.7
8952131	87	22.6	18.6	19.4
7940134	91	32.6	25.3	28.9
7940134	91	30.7	31.9	28.4
5238023	120	42.9	32.3	33.1
5238023	120	22.1	24.5	25.2
5238023	120	29.5	30.5	29.8
5238023	120	36.3	30	30.1
5819093	80	40.6	28.3	28.6
5819093	80	39.1	28.5	28.4
5819093	80	31.7	26.9	26.8
8222043	60	22.2	20.2	19.2
8222043	60	31.5	24.5	24.7
8222043	60	36.8	26.1	25.9
7026021	83	37.8	28.8	30.9
7026021	83	19.6	25.9	24.3
7026021	83	31.7	27.1	27.9
7026021	83	45.6	31.5	30.6
6934212	40	26.1	22.2	23.3
6934212	40	18.9	20.5	20.5
6934212	40	17.7	21.3	20
6934212	40	19.1	21.4	20.6
6934212	40	23.1	22.1	22.3
6934212	40	24.5	21.7	22.8
9053193	61	30.9	20	19.5
9053193	61	20.9	16.4	16.9
5434242	56	32.5	24	26.3
5434242	56	18.2	20.8	21.2
5434242	56	17.2	21.2	20.7
5434242	56	15.6	21.3	19.7
5515103	39	20.9	16	16.3
5515103	39	19.8	14.6	15.9
5515103	39	22.7	18.4	16.8
9047072	41	16.5	19.1	17.7
9047072	41	17.8	20	18.4
9047072	41	20.1	18.9	19.5
9047072	41	30.4	19.6	22.7
4143061	92	40.5	28.2	28.2
4141184	68	24.2	19.7	21
4141184	68	24.6	23.9	21.2
4141184	68	28.4	24.3	22.3
4141184	68	25.6	20.1	21.5
4141184	68	27	20.3	21.9
4141184	68	33.5	22.9	23.4
8442042	62	28.9	22.2	23.4
8442042	62	18.8	19.2	19.8
8442042	62	31.8	25.1	24.1
8442042	62	24.3	22.5	22
8442042	62	23.5	22.2	21.8
3550233	80	43.5	27.5	26.9
3550233	80	40	25.8	26.4
8341201	30	17.7	11.9	11.2
8341201	30	20.1	11	11.8
8341201	33	25.3	15.5	15.5
5918234	104	61.6	32.5	27.8
5918234	104	24.1	18	21.6
8138051	90	28.7	28.5	28.7
8138051	90	35.8	30.8	30.6
6317163	93	39.9	24.2	24.6
6317163	93	30.2	22.6	22.7
6317163	93	24.2	21.5	21.1
6835073	48	32.8	25.8	24.1
6835073	48	37.9	22.8	25.1
6835073	48	24.9	21.8	22
6835073	48	26.1	23	22.4
6422023	56	17.2	21.5	19.1
6422023	56	19.5	21.2	20.3
6422023	56	37.2	22.7	25.3
6422023	56	19.2	21.1	20.1
6422023	56	17.6	18.5	19.4
6422023	56	24	20.2	22.1
6422023	56	20.7	21.1	20.8
5415073	137	56.1	28.7	28.4
5415073	137	41	27.7	26.8
5415073	137	29.8	23.3	24.4
8137162	51	25.5	23.3	23.8
8137162	51	34	25.8	26.1
8137162	51	22.6	23.5	22.7
8137162	51	26.7	25.2	24.2
8137162	51	27.9	23.4	24.5
5830042	112	39.4	33.5	33.3
5830042	112	51.6	35.1	35.3
7626224	106	26.9	24.4	24
7626224	106	33.4	25.4	25.8
7626224	106	31.5	25.3	25.3
7626043	37	17.4	18.7	19.2
7626043	37	15.3	17.6	18.1
7626043	37	23.8	20.8	21.8
7626043	37	15.4	18	18.1
6028143	100	51.1	32	32.6
6028143	100	33.7	29.7	29.6
6028143	100	31.2	29.3	28.9
3660144	77	33.6	25.1	25
3660144	77	35.3	26.2	25.4
3660144	77	51.6	28.2	27.7
3660144	77	43.5	25.3	26.8
4062241	143	22.1	16.4	17.2
4062241	143	33.4	20.8	19.9
8439094	65	20.5	21.8	22.7
8439094	65	27.3	24.9	25.4
8439094	65	27	25.3	25.3
8439094	65	27.8	26.9	25.5
3168154	49	49.3	25.5	25.5
7761161	59	32.1	25.6	25.4
7761161	59	19.4	22.1	21.1
7761161	59	49.2	22.1	22.1
7761161	59	18.4	19.8	20.5
7761161	59	35.6	25.6	26.2
3465172	58	26.7	22.3	20.7
3465172	58	35.9	21.2	22.6
3465172	58	26.2	20.2	20.5
3465172	58	22.6	19.4	19.4
3465172	58	20.6	20.9	18.7
3465172	58	22.3	19.4	19.3
3465172	58	21.4	16.7	19
6024123	78	44.5	24.5	24.4
6024123	78	29.9	24.7	22
6024123	78	35.2	24.9	23.1
6024123	78	31	23.6	22.3
6024123	78	36.3	25.2	23.3
6521201	71	29.1	16.9	17.7
6521201	71	22.2	17.3	16.1
6521201	65	16.5	13.7	15.1
6521201	65	27.5	20.2	18.5
7764153	72	42.2	24.9	26.7
7764153	72	22.7	23.4	21.9
7125201	79	19.8	14.8	17.1
7125201	79	33.2	23.6	20.8
7323081	70	21.1	17.7	19
7323081	70	16.3	16.9	17
7323081	70	15.7	18.1	16.7
7323081	70	16.2	17.5	17
7323081	70	16	16.3	16.9
5435093	46	27.3	21.6	22
5435093	46	19.1	16.2	18.5
5435093	46	18	17.5	18.7
5435093	46	18.8	21.8	19.1
5435093	46	17.2	19	18.3
2764131	63	44.7	23.8	24
2764131	63	34.7	22.7	22.5
8549184	92	33	28.7	26
8549184	92	35.6	23.8	26.6
8239072	79	26	24.9	24.9
8239072	78	29.3	31.8	28.6
8239072	78	24.1	24.5	26.1
8239072	78	23.5	25.1	26.5
8239072	78	41.5	29.6	31.5
8239072	78	36.9	29	29
8239072	79	35.7	27	27
8445171	51	31.7	24.3	26.1
8445171	51	25.5	23.4	24.3
8445171	51	28.1	25.5	25.2
8445171	51	16.8	22.2	20.3
2658242	48	17.5	7.8	7.8
8450224	101	35.4	22.2	23.3
8450224	101	35.2	24.3	23.2
7734252	95	39	30.2	30.8
7734252	95	40.6	33	31.1
7734252	95	23	23.2	25.8
7734252	95	27.5	29.4	27.7
7734252	95	19	21.5	22.3
7022042	55	50.6	19.1	20.6
7022042	55	46.7	21.7	20.3
6722253	64	35.7	21	21.4
6722253	64	16.9	15.6	16.4
6722253	64	15.9	17.2	15.9
6722253	64	22.5	17.6	18.5
6722253	64	16.8	16.9	16.3
8440121	53	27.7	20.1	18.4
8440121	53	34.6	17.8	19.7
6134031	89	45.4	24.7	25.3
6134031	89	50.6	26.5	25.9
6418222	53	27.3	26.2	24.5
6418222	53	23.6	23.8	23.2
6418222	53	26.4	24	24.2
6418222	53	17.5	19.1	20.4
6418222	53	17	19.5	20.1
6418222	53	26.9	25.2	23.7
6439093	62	25.1	19.1	19.3
6439093	62	23.9	19	19
6439093	62	30.2	20.8	20.6
8544131	68	25.1	22	23.1
8544131	68	26.5	23.5	23.5
8544131	68	17.9	21.8	20.1
8544131	68	29.1	24.4	24.3
8544131	68	26.8	23.8	23.6
8544131	68	35.3	24.4	25.7
7734212	93	34.3	27.7	28.2
7734212	93	33.5	27.2	28
7734212	93	27.7	27.5	26.3
7023072	49	26.4	16.8	17.2
7023072	49	16.9	14.7	14.4
3666044	106	31.9	25.4	23.8
3666044	106	28.5	22	21.7
3666044	106	32.2	22.3	22.6
9152111	63	25.6	26.6	25.3
9152111	63	15.2	18.8	19.5
9152111	63	18.5	21.2	22
9152111	63	35.4	26.6	28
9152111	63	17.7	22.3	21.5
6922232	105	32.4	25.6	24.8
6922232	105	26.6	21.8	23.2
6922232	105	51	28.5	27.7
6118214	73	31	18.1	17.1
6118214	73	22.6	16.5	16.5
6118214	73	16.5	14.3	14.4
6118214	73	15.8	14.2	14.1
5730052	123	44	32.3	33.4
5730052	123	33.7	32	31.2
5730052	123	43	33.5	33.3
7147103	66	42.2	28.5	28.7
7147103	66	36.8	27.2	27.8
7147103	66	31.5	27.2	26.6
7147103	66	32	26.8	26.7
6239073	54	29.5	23.2	26.9
6239073	54	15.8	15.1	18.2
6239073	54	23.8	25.5	25
6239073	54	18.4	22.2	22.4
6239073	54	20.7	24.5	23.6
6239073	54	25.9	27	25.8
6239073	54	21.3	24.8	23.9
6616141	82	30.3	25	26.3
6616141	82	17.7	20.6	21.3
6616141	82	20.8	23.6	22.9
6616141	82	19.8	23.5	22.4
8143102	53	25.1	20	0
8143102	53	19.3	22	20.9
8143102	53	23.6	21.8	22.7
8143102	53	25.4	22.7	23.4
8143102	53	23.3	23	22.6
3842023	58	29.5	22.6	23.7
3842023	58	24.7	23	21.6
3842023	58	20.6	21.9	20.8
3842023	58	37.5	26.5	25.4
3842023	58	16.4	16.6	18.8
3842023	58	27.3	22.8	23.1
3842023	58	19.9	22.2	20.5
5816142	38	21.9	21.3	20.3
5816142	38	28.8	22	22.4
5816142	38	27.7	21.4	22.1
8648144	46	20.3	19.7	19.4
8648144	46	25.6	21.8	22.1
8648144	46	16.3	19.7	18.4
8648144	46	24	20.9	21.6
8648144	46	24.6	21.4	21.8
5338014	91	49.7	33.8	33.7
5338014	91	32.2	30.1	30.2
2948112	60	33.3	15.3	15.3
4950212	39	44.8	18.9	20.3
4950212	39	39.7	21.1	19.8
2848124	85	54.2	29.3	27.6
2848124	85	28.1	24.4	23.4
2848124	85	31.4	21.7	24.3
7925163	44	16.6	12.3	10.9
7925163	44	21.1	12.1	12.1
6718011	37	21.2	15.5	17.3
6718011	37	17	17.3	15.7
6718011	66	25.5	22.3	20.3
6718011	66	18	18.6	17.6
6718011	66	21.2	17.8	18.9
8560134	86	30.3	23.2	22.9
8560134	86	18.7	17.6	18.9
8560134	86	41.9	26.4	25
6718232	36	31.9	24.7	24.1
6718232	36	37.2	24.5	25.1
6638043	110	34.9	29.6	28.7
6638043	110	47.5	29.8	30.8
5437191	54	41	23.6	26.1
5437191	54	23	23.8	21.8
7070222	76	37.8	33	30
7070222	76	27.6	24.9	27.3
7070222	76	37.7	32	30
7070222	76	28.1	25.3	27.5
7026024	72	48.8	31.8	27
7026024	72	36.9	29.8	25.3
7026024	72	33.4	25.4	24.7
7834244	82	23.9	21	21
7834244	82	30.6	21.7	22.9
7834244	82	19.1	20.3	19.1
7834244	82	29.1	22.2	22.5
6618241	50	25.2	23	23
6618241	50	20.2	23	21.1
6618241	50	26.1	23.4	23.3
6618241	50	25.9	21	23.2
8846022	51	34.2	20.2	19
8846022	51	24.9	16.1	17.2
6419074	107	48.1	24.4	24.9
6419074	107	50.8	25.6	25.1
7830223	50	23.4	12.7	13.4
7830223	50	20.8	13.5	12.8
4466222	86	49.3	25	26.4
4466222	86	36.5	25.7	24.4
7329202	29	23.2	15.1	16.3
7329202	29	15.2	14.6	13.6
7329202	29	16.3	15.4	14
7329202	29	16.9	12.9	14.3
7350212	77	46.6	31	31
7350212	77	33.5	27.6	27.8
7350212	77	46.9	30.4	30.2
8443074	90	20.6	19.2	19.4
8443074	90	19.9	21	19.1
8443074	90	28.1	21.4	21.8
8443074	90	24.2	19.2	20.7
5337161	97	34.1	31	30.1
5337161	97	40	30.6	31.4
5337161	97	39.7	31.1	31.3
3465171	60	29.4	17	19
3465171	60	20.1	16.8	16.5
3465171	60	26.9	20.1	18.5
6517183	54	24.4	22.9	22.9
6517183	54	34.6	25.6	25.7
6822244	74	21.5	21.8	22.9
6822244	74	27.8	21.2	23.4
6822244	74	19.3	23	21.9
6822244	101	27	22.4	22.4
6822244	101	31	22.4	22.7
2849191	81	45.4	23.3	24
2849191	81	27.7	21.5	20.9
7862044	88	30.5	24.5	24.4
7862044	88	27.4	26	23.6
7862044	88	37.6	23.2	25.9
8144134	83	23.1	19.4	21
8144134	83	18	17.9	18.9
8144134	83	16.1	18.9	18
8144134	83	17.7	20.3	18.8
7522034	33	20.3	10.9	10.3
7522034	33	24.9	9.4	11.2
6518251	107	49.9	29.3	29.3
6518251	107	35.8	27.1	27.1
7055072	86	35.1	30.7	29.5
7055072	86	43.6	29.9	31.2
2356131	25	48	17.2	17.2
5730052	128	45.9	33.9	34.6
5730052	128	34.4	33.1	32.2
5730052	128	43.5	34	34.2
7843094	40	22.5	18.5	17.7
7843094	40	28.6	18.5	19.3
5715082	39	20	20.5	21.1
5715082	39	16.3	19.4	19.3
5715082	39	25.9	20.4	23.3
5715082	39	27.9	21.2	23.9
5715082	39	15.6	19.3	18.9
5715082	39	18.2	20.8	20.3
5715082	39	17.6	19.2	20
5715082	39	16.8	20.2	19.6
3465174	45	18.2	11.5	12.2
3465174	45	20	13.6	12.7
3465174	45	21.7	13	13.1
3465174	45	22.5	12.3	13.3
3465174	45	18.2	13.1	12.2
3670242	87	25.8	27.6	26.8
3670242	87	25.2	27.3	26.6
3670242	87	40.9	29	30.8
3670242	87	39.1	30.4	30.4
8133184	69	31.5	28.9	29.6
8133184	69	33.2	30.7	30
6929201	51	24.8	24.5	24
6929201	51	22	25.3	22.9
6929201	51	15.9	22	19.8
6929201	51	43.4	21.7	28.3
7544111	60	38.2	24.4	20.9
7544111	60	38.1	22.6	20.9
4546053	53	16.1	20.2	19.6
4546053	53	25.9	23.2	23.9
4267092	108	32	22	24.5
4267092	108	45.6	29.7	26.9
6422241	51	36.3	27.9	28.2
6422241	51	24.7	26	25
6422241	51	26.4	26.2	25.6
6422241	51	34.4	27.5	27.8
6422241	51	34.6	26.7	27.9
8222044	87	29.5	25.4	24.8
8222044	87	35.3	27.1	26.4
8222044	87	37.4	26	26.8
3942234	45	19	18.3	18.3
3942234	45	19.4	17.7	18.5
3942234	45	18.6	17.9	18.2
3942234	45	18.8	16.3	18.2
3942234	45	18.7	17.4	18.2
3942234	45	15.2	15.8	16.6
6331102	61	29.9	20.4	22.8
6331102	61	20.1	21.6	19.5
6739104	61	19.6	18.7	20
6739104	61	28.5	23.3	23.1
6739104	61	21.2	20.1	20.7
6739104	61	22.9	21.6	21.4
6739104	61	24.4	23.5	21.9
7333184	38	19.2	21.5	20.8
7333184	38	23.2	22	22.5
7333184	38	21.3	21.7	21.8
7333184	38	17.8	21.7	20.2
7333184	38	22.5	20.4	22.3
5415071	98	29.2	24.5	22.2
5415071	98	19.2	17.7	18.8
5415071	98	37.2	25.2	23.8
5415071	98	18.5	16.5	18.5
6818222	77	17.6	16.1	16.8
6818222	77	24.2	19.3	19.3
4241172	54	31	25	25.6
4241172	54	29.6	25.7	25.2
4241172	54	27.8	24.5	24.7
4241172	54	27	24.7	24.4
2846024	94	36.3	20.3	19.7
2846024	94	30.6	19.2	18.7
2846024	94	40	18.8	20.2
6625172	64	23.6	19	20.3
6625172	64	28.7	18.5	21.8
6625172	64	34.6	21.5	23
6625172	64	20.6	20.3	19.3
2561163	53	31.2	24.3	25.8
2561163	53	29.9	25.2	25.4
2561163	53	16.4	19.3	18.2
2561163	53	21.4	24.3	22.5
2561163	53	31.5	25.4	25.8
2561163	53	28.8	25.1	25.1
8842221	60	21.9	21	22.2
8842221	60	20.2	21.9	21.5
8842221	60	16.2	20	19.4
9154252	79	33.9	29	28.3
9154252	79	27.6	27	26.5
9154252	79	38.2	27.8	29.2
7629173	56	41.8	21.5	20.9
7629173	56	39	20	20.6
8342012	92	31.6	23.3	24
8342012	92	34	24.4	24.5
8342012	92	26	23	22.5
8342012	92	35.6	24.9	24.8
5337203	50	27.5	24.7	24.4
5337203	50	17.3	21.5	20.2
5337203	50	31.9	25.4	25.6
5337203	50	27.5	21.9	24.4
5337203	50	24.8	24.3	23.5
3742033	88	19.4	20.7	20.5
3742033	88	27.9	23.7	23.8
3742033	88	25.6	22.9	23.1
7834241	26	17.9	12.4	14.3
7834241	53	27.6	20.9	20.2
7834241	53	15.8	16.2	16.1
7834241	53	26.7	19.2	20
8745182	79	43.7	27.6	26.6
8745182	79	36.2	29	25.4
8745182	79	22	17.5	21.3
6456124	46	25.8	25.7	24.8
6456124	46	20.1	21.4	22.5
6456124	46	28.9	26.6	25.8
6456124	46	22.6	24.4	23.6
6456124	46	17.2	19.3	19.5
6456124	46	25.8	24.8	24.8
6456124	46	28.3	24.4	25.6
2354252	77	36.5	16.6	17.5
2354252	77	23.6	15	15.2
2354252	77	35.5	17.5	17.4
2354252	77	28	18.8	16.2
2354252	77	37.8	15.7	17.7
5830224	65	30.2	24.6	24.1
5830224	65	32	22.7	24.6
5830224	65	28	24	23.5
5830224	65	34.2	26	25.1
5929183	98	34.1	27.2	28.4
5929183	98	31.8	27.3	27.8
5929183	98	19.4	24	23
5929183	98	26.3	26.5	26.1
7525204	56	23	21.8	21
7525204	56	36	23.8	24.3
7525204	56	21.2	21.5	20.3
7525204	56	31.8	21.8	23.5
8034042	105	30.8	22.8	23.9
8034042	105	28.2	23.9	23.2
8034042	105	45.9	26.9	26.5
6558212	66	36.4	28.3	30.4
6558212	66	20.8	26.7	25
4339064	78	29.7	28.8	27.6
4339064	78	29.1	28.3	27.4
4339064	78	36.2	27.1	29.2
4339064	78	23.6	25.1	25.4
4339064	78	35	29.2	29
6419073	94	26.2	21.6	21.1
6419073	94	45.7	24.2	23.4
6419073	94	32.5	22.1	22.7
7524131	72	26.3	20.4	19.2
7524131	72	22.3	16.9	18
2662221	47	27.3	24.4	22.6
2662221	47	31.4	23.2	23.6
2662221	47	28.7	23.9	23
2662221	47	28	22.4	22.8
2662221	47	31.7	22.2	23.7
2662221	47	32.3	23.6	23.8
2662221	47	24.5	21.4	21.7
2662221	47	24.7	21.7	21.4
2662221	47	24.9	21.9	21.9
6519104	58	30.6	20.4	21.1
6519104	58	20.3	19.6	18.1
6519104	58	29.4	21.8	20.8
6519104	58	28.5	18.4	20.6
6519104	58	25.3	20	19.8
5920154	47	37	25.4	26.3
5920154	47	29.4	25.1	24.6
5920154	47	25.4	22.3	23.4
5920154	47	27.1	25.3	23.9
2247073	51	31.3	18.4	20.4
2247073	51	26.6	20.1	19.3
2247073	51	22.6	19.2	18.2
4060144	58	19.7	19.4	18.6
4060144	58	17	16.3	17.3
4060144	58	15.7	16.8	16.8
4060144	58	19.1	18.7	18.3
4060144	58	25.7	22	20.6
7122031	38	16.5	19.2	18.9
7122031	38	21.5	19.7	21.2
7122031	38	20.7	20.7	20.9
7122031	38	19.3	20.5	20.3
7122031	38	16.7	20.2	19
7122031	38	17.9	19.3	19.7
8553201	53	33	25.4	26
8553201	53	17.8	20.6	20.6
8553201	53	21.6	23.9	22.4
8553201	53	18.4	18.5	20.9
8553201	53	25.4	26.8	23.9
8553201	53	36.8	23.9	26.8
8553201	53	26.5	22.4	24.2
8553201	53	21.7	24.3	22.5
8553201	53	19.2	24.1	21.3
8553201	53	37.4	24.8	26.9
6821173	72	27.4	22.8	20.6
6821173	72	21.7	19.7	18.9
6821173	72	17.9	18.3	17.4
6821173	72	16.5	15.4	16.8
3258221	87	27.3	17.4	17.7
3258221	87	28	18.2	17.9
3258221	83	32.8	22.8	23.5
3258221	83	38.3	25.2	24.5
7544153	33	24.5	17.9	19
7544153	33	20.3	18.5	17.7
7544153	33	15.2	13.5	15.5
7544153	33	24.5	19.6	19
7544153	33	20.8	19.7	17.8
7330013	79	37	25.2	25.8
7330013	79	19.2	19.9	20.3
7330013	79	32.3	25.1	24.8
7330013	79	18.2	17.8	19.8
7330013	79	34.6	28.6	25.3
6419071	81	29	19.9	21.1
6419071	81	27	21.3	20.6
6419071	81	24.7	20.4	20
6722213	59	35.4	24.6	25.5
6722213	59	50	24.8	27.6
6722213	59	16.6	21.5	18.9
5916131	106	49.9	22	23
5916131	106	38.2	22.6	21.7
8554014	54	33.4	27.7	26.7
8554014	54	24.7	23.8	24.2
8554014	54	26.1	25.3	24.7
8554014	54	30.3	24.5	25.9
[truncated: 693 more rows]
